# Supplementary material for: Immunometabolic and potential tumor-promoting changes in 3D cervical cell models infected with bacterial vaginosis-associated bacteria
Source: Commun Biol. 2022 Jul 22;5:725. doi: 10.1038/s42003-022-03681-6 (PMC9307755; doi:10.1038/s42003-022-03681-6)
Supplement: Supplementary file 3 — Supplementary Data 1 [file 42003_2022_3681_MOESM3_ESM.xlsx]

## Sheet: FoldChanges_p&qValues
			Fold changes (vs. PBS mock infections)					Statistical values
SuperPathway	Sub Pathway	Metabolite	L. parvula	F. gonidiaformans	F. nucleatum	P. lacrimalis	P. uenonis	L. parvula p-value	L. parvula q-value	F. gonidiaformans p-value	F. gonidiaformans q-value	F. nucleatum p-value	F. nucleatum q-value	P. lacrimalis p-value	P. lacrimalis q-value	P. uenonis p-value	P. uenonis q-value
Lipid	Fatty Acid, Branched	(14 or 15)-methylpalmitate (a17:0 or i17:0)	0.896451	1.29352	0.997401	1.23277	1.05469	0.36	0.601202	0.598	0.654135	0.961	0.980952	0.478	0.566661	0.79	0.876138
Lipid	Fatty Acid Metabolism (Acyl Carnitine, Hydroxy)	(S)-3-hydroxybutyrylcarnitine	0.792469	0.86083	0.870938	0.780095	0.703829	0.452	0.643231	0.302	0.394505	0.621	0.770209	0.673	0.749477	0.225	0.502326
Lipid	Lysoplasmalogen	1-(1-enyl-oleoyl)-2-oleoyl-GPE (P-18:1/18:1)	2.00173	2.54887	2.98398	0.939477	1.98592	0.103	0.601202	0.156	0.235625	0.0624	0.276067	0.718	0.790607	0.716	0.821546
Lipid	Plasmalogen	1-(1-enyl-palmitoyl)-2-oleoyl-GPC (P-16:0/18:1)	1.57653	1.74565	1.65324	1.35469	1.43367	0.391	0.601202	0.0681	0.138105	0.391	0.614456	0.877	0.914319	0.251	0.50907
Lipid	Plasmalogen	1-(1-enyl-palmitoyl)-2-oleoyl-GPE (P-16:0/18:1)	1.49167	3.65263	3.90152	1.12852	1.8534	0.269	0.601202	0.0027	0.0190391	0.03	0.202011	0.824	0.880931	0.337	0.574296
Lipid	Phosphatidylethanolamine (PE)	1,2-dioleoyl-GPE (18:1/18:1)	1.88736	3.53299	2.96138	0.915321	2.58374	0.145	0.601202	0.0264	0.0799533	0.0489	0.276067	0.656	0.733323	0.229	0.507323
Lipid	Phosphatidylcholine (PC)	1,2-dipalmitoyl-GPC (16:0/16:0)	1.62557	2.23756	2.2032	1.236	2.3807	0.14	0.601202	0.00826	0.0375641	0.0727	0.289818	0.584	0.660369	0.077	0.357677
Lipid	Fatty Acid, Monohydroxy	10-hydroxystearate	1.06168	1	1	1	1	0.391	0.601202	1	1	1	1	1	1	1	1
Amino Acid	Leucine, Isoleucine and Valine Metabolism	1-carboxyethylleucine	0.761378	0.265618	0.237366	0.443086	0.908624	0.431	0.622322	0.0052	0.0284528	0.0163	0.16225	0.0319	0.138052	0.327	0.574296
Amino Acid	Phenylalanine Metabolism	1-carboxyethylphenylalanine	0.757278	1.80688	0.332992	0.58281	1.22673	0.381	0.601202	0.0195	0.0627802	0.0265	0.202011	0.156	0.292127	0.808	0.882475
Amino Acid	Tyrosine Metabolism	1-carboxyethyltyrosine	0.636756	5.20407	1.34704	0.574186	0.955655	0.347	0.601202	0.000566	0.00863895	0.668	0.786667	0.0601	0.196327	0.418	0.597176
Amino Acid	Leucine, Isoleucine and Valine Metabolism	1-carboxyethylvaline	0.758733	0.730838	0.521347	0.489127	0.915836	0.424	0.62102	0.0867	0.159684	0.014	0.16225	0.0197	0.113565	0.314	0.574296
Nucleotide	Purine Metabolism, Adenine containing	1-methyladenine	1.32203	2.95048	1.47626	1	1	0.391	0.601202	0.000762	0.00937667	0.391	0.614456	1	1	1	1
Cofactors and Vitamins	Nicotinate and Nicotinamide Metabolism	1-methylnicotinamide	0.674624	1.77765	1.08579	0.41429	1.55211	0.521	0.675652	0.131	0.205351	0.966	0.98233	0.124	0.268059	0.794	0.876138
Lipid	Phosphatidylcholine (PC)	1-myristoyl-2-palmitoyl-GPC (14:0/16:0)	1.68275	2.56661	2.36435	1.06919	2.09181	0.0854	0.601202	0.0111	0.0447083	0.0603	0.276067	0.774	0.83969	0.241	0.50907
Lipid	Phosphatidylcholine (PC)	1-oleoyl-2-linoleoyl-GPC (18:1/18:2)	2.16791	1.72936	1.77461	1.33341	2.58939	0.24	0.601202	0.0423	0.103084	0.132	0.393333	0.314	0.435453	0.22	0.502326
Lipid	Phosphatidylcholine (PC)	1-palmitoyl-2-oleoyl-GPC (16:0/18:1)	1.6564	1.78479	1.84793	1.12708	2.08249	0.117	0.601202	0.0374	0.0951404	0.11	0.36875	0.75	0.819703	0.18	0.474053
Lipid	Phosphatidylethanolamine (PE)	1-palmitoyl-2-oleoyl-GPE (16:0/18:1)	2.03282	37.5774	14.0059	0.938882	6.20273	0.0791	0.601202	0.00231	0.0190391	0.0014	0.0354	0.827	0.880935	0.0231	0.2331
Lipid	Phosphatidylcholine (PC)	1-palmitoyl-2-palmitoleoyl-GPC (16:0/16:1)	1.86194	2.13096	2.23908	1.22353	2.54025	0.0534	0.601202	0.0281	0.0799533	0.0696	0.289342	0.527	0.6076	0.323	0.574296
Amino Acid	Histidine Metabolism	1-ribosyl-imidazoleacetate	0.592324	0.877584	0.988393	0.530044	0.556026	0.11	0.601202	0.531	0.59686	0.557	0.7375	0.0891	0.228971	0.142	0.439742
Lipid	Phosphatidylcholine (PC)	1-stearoyl-2-oleoyl-GPC (18:0/18:1)	1.73455	1.79846	1.98232	1.55672	2.23553	0.112	0.601202	0.0202	0.0636739	0.048	0.276067	0.12	0.263284	0.211	0.502326
Lipid	Phosphatidylethanolamine (PE)	1-stearoyl-2-oleoyl-GPE (18:0/18:1)	2.88509	5.26038	6.16831	1.02133	2.81379	0.0137	0.601202	0.0101	0.0430735	0.000484	0.02714	0.781	0.844169	0.258	0.516
Lipid	Phosphatidylserine (PS)	1-stearoyl-2-oleoyl-GPS (18:0/18:1)	1.9246	2.40615	1.46238	0.985193	2.26853	0.059	0.601202	0.102	0.176746	0.389	0.614456	0.926	0.94961	0.405	0.597176
Xenobiotics	Food Component/Plant	2,3-dihydroxyisovalerate	1	1	1.56257	1	1	1	1	1	1	0.391	0.614456	1	1	1	1
Amino Acid	Lysine Metabolism	2-aminoadipate	1	1	1	12.5151	1	1	1	1	1	1	1	0.00413	0.0596018	1	1
Amino Acid	Glutathione Metabolism	2-aminobutyrate	0.726272	1.34798	19.8109	0.769595	0.862966	0.279	0.601202	0.0907	0.163913	0.287	0.581918	0.244	0.367877	0.408	0.597176
Nucleotide	Pyrimidine Metabolism, Uracil containing	2'-deoxyuridine	0.482753	1.44726	0.848343	0.576317	0.657389	0.0746	0.601202	0.301	0.394505	0.485	0.68131	0.331	0.450528	0.216	0.502326
Amino Acid	Leucine, Isoleucine and Valine Metabolism	2-hydroxy-3-methylvalerate	47.305	0.972652	1.51665	4.1846	5.36879	0.0591	0.601202	0.391	0.472458	0.444	0.642059	0.0109	0.09065	0.423	0.597176
Amino Acid	Methionine, Cysteine, SAM and Taurine Metabolism	2-hydroxy-4-(methylthio)butanoic acid	54.9521	0.529496	2.80357	1.16699	0.517866	0.0516	0.601202	0.086	0.159684	0.877	0.937373	0.837	0.885173	0.0938	0.391513
Amino Acid	Glutathione Metabolism	2-hydroxybutyrate/2-hydroxyisobutyrate	1.51371	1366.64	272.702	1.96806	3.68606	0.0662	0.601202	0.000234	0.00554625	0.000983	0.0354	0.178	0.311193	0.245	0.50907
Lipid	Fatty Acid, Dicarboxylate	2-hydroxyglutarate	1.35118	4.05201	2.88708	3.96045	1.07325	0.0434	0.601202	0.000281	0.00554625	0.00144	0.0354	0.115	0.258092	0.22	0.502326
Xenobiotics	Food Component/Plant	2-isopropylmalate	2.31089	1	3.61917	1	1	0.188	0.601202	1	1	0.391	0.614456	1	1	1	1
Energy	TCA Cycle	2-methylcitrate/homocitrate	0.928719	0.829687	0.626109	0.963952	1.20758	0.899	0.938028	0.469	0.543028	0.0591	0.276067	0.927	0.94961	0.354	0.589318
Cofactors and Vitamins	Ascorbate and Aldarate Metabolism	2-O-methylascorbic acid	0.851604	1.30285	1.01462	0.83957	0.980795	0.501	0.659093	0.0111	0.0447083	0.85	0.921875	0.308	0.433263	0.0595	0.323321
Nucleotide	Pyrimidine Metabolism, Cytidine containing	2'-O-methylcytidine	0.330595	1.26775	1.01252	0.530108	1.41749	0.0533	0.601202	0.377	0.467222	0.845	0.921875	0.0892	0.228971	0.929	0.965892
Nucleotide	Pyrimidine Metabolism, Uracil containing	2'-O-methyluridine	1.16878	1.67345	1.04659	0.524612	1.94269	0.473	0.648185	0.073	0.143041	0.85	0.921875	0.234	0.360188	0.684	0.805224
Amino Acid	Urea cycle; Arginine and Proline Metabolism	2-oxoarginine	0.947266	1.29287	1.03641	1.19472	0.835244	0.889	0.933135	0.184	0.261569	0.736	0.844825	0.37	0.494455	0.152	0.4608
Amino Acid	Tyrosine Metabolism	3-(4-hydroxyphenyl)lactate	25.711	2.99504	3.42428	3.58842	1.3696	0.0615	0.601202	0.00159	0.0164	0.235	0.517351	0.0188	0.110544	0.699	0.814464
Amino Acid	Urea cycle; Arginine and Proline Metabolism	3-amino-2-piperidone	2.27658	1.77549	1.12812	0.703492	1.37661	0.38	0.601202	0.138	0.210632	0.55	0.734163	0.56	0.63814	0.282	0.55249
Xenobiotics	Food Component/Plant	3-formylindole	1.10571	0.873538	0.834925	0.920159	0.813869	0.589	0.714732	0.475	0.546627	0.336	0.614456	0.0901	0.228971	0.147	0.450383
Lipid	Mevalonate Metabolism	3-hydroxy-3-methylglutarate	0.910915	1.45752	0.632757	0.539331	1.00297	0.762	0.821265	0.0828	0.156941	0.0505	0.276067	0.11	0.254646	0.393	0.597176
Lipid	Ketone Bodies	3-hydroxybutyrate (BHBA)	0.789737	9.87741	1.2171	0.882275	0.994771	0.594	0.714732	0.00302	0.0190391	0.501	0.695651	0.296	0.422447	0.406	0.597176
Lipid	Fatty Acid Metabolism (Acyl Glycine)	3-hydroxybutyroylglycine	0.840143	1.1216	1.01487	0.571268	1.07873	0.373	0.601202	0.524	0.593594	0.777	0.885	0.119	0.263053	0.142	0.439742
Lipid	Fatty Acid, Monohydroxy	3-hydroxyhexanoate	0.632816	3.79809	1.46986	2.1956	0.801965	0.489	0.653058	0.00601	0.0316891	0.227	0.503496	0.136	0.272	0.496	0.658286
Amino Acid	Leucine, Isoleucine and Valine Metabolism	3-hydroxyisobutyrate	0.596276	0.489838	0.637075	0.725589	0.693726	0.192	0.601202	0.187	0.264537	0.117	0.376596	0.146	0.282395	0.13	0.435349
Amino Acid	Leucine, Isoleucine and Valine Metabolism	3-methyl-2-oxobutyrate	0.65778	0.131631	0.286344	0.745809	0.6742	0.0808	0.601202	0.0193	0.0627802	0.0409	0.251365	0.0276	0.129812	0.287	0.554738
Amino Acid	Leucine, Isoleucine and Valine Metabolism	3-methyl-2-oxovalerate	0.605273	0.174416	0.63591	0.801667	0.683762	0.177	0.601202	0.00916	0.0402485	0.165	0.454907	0.145	0.282318	0.39	0.597176
Nucleotide	Pyrimidine Metabolism, Cytidine containing	3-methylcytidine	0.526586	2.78827	1.53473	0.284292	1.16398	0.186	0.601202	0.00561	0.0301278	0.192	0.4825	0.13	0.271542	0.422	0.597176
Carbohydrate	Glycolysis, Gluconeogenesis, and Pyruvate Metabolism	3-phosphoglycerate	2.17684	0.375238	1.67217	1.28471	1.47626	0.262	0.601202	0.00741	0.035815	0.109	0.36875	0.202	0.33364	0.579	0.738396
Nucleotide	Pyrimidine Metabolism, Uracil containing	3-ureidopropionate	0.905154	1.41011	1.04604	0.736026	1.45991	0.973	0.976298	0.134	0.206702	0.895	0.949268	0.151	0.288273	0.818	0.885654
Amino Acid	Polyamine Metabolism	4-acetamidobutanoate	0.734273	1.10423	1.08637	0.547949	0.75344	0.288	0.601202	0.711	0.758051	0.645	0.779816	0.0753	0.21952	0.217	0.502326
Amino Acid	Guanidino and Acetamido Metabolism	4-guanidinobutanoate	0.84439	2.07981	1.29723	0.691808	1.10311	0.56	0.696471	0.00616	0.0317	0.214	0.501032	0.226	0.353111	0.052	0.300096
Amino Acid	Tyrosine Metabolism	4-hydroxyphenylpyruvate	5.83453	1.48622	1.00622	2.52583	0.877729	0.102	0.601202	0.279	0.372857	0.391	0.614456	0.0219	0.118135	0.882	0.929168
Amino Acid	Histidine Metabolism	4-imidazoleacetate	0.745939	1.18219	1.06774	0.725022	0.747188	0.181	0.601202	0.214	0.294104	0.216	0.501732	0.158	0.294	0.215	0.502326
Amino Acid	Leucine, Isoleucine and Valine Metabolism	4-methyl-2-oxopentanoate	0.599975	0.134278	0.53448	0.818738	0.587903	0.0454	0.601202	0.00633	0.0317	0.124	0.385053	0.208	0.337615	0.292	0.555294
Nucleotide	Pyrimidine Metabolism, Thymine containing	5,6-dihydrothymine	0.758209	0.884848	0.969282	0.74671	0.894137	0.471	0.648185	0.581	0.640646	0.398	0.614456	0.164	0.299411	0.129	0.435349
Nucleotide	Pyrimidine Metabolism, Uracil containing	5,6-dihydrouridine	1.15487	3.02374	1.97582	0.460751	1.58526	0.258	0.601202	0.0146	0.0526296	0.225	0.503496	0.17	0.304756	0.685	0.805224
Amino Acid	Lysine Metabolism	5-aminovalerate	1	1	1	1	1	1	1	1	1	1	1	1	1	1	1
Amino Acid	Lysine Metabolism	5-hydroxylysine	0.802213	1.50354	1.03054	0.567564	1.42336	0.674	0.774857	0.314	0.40292	0.47	0.663397	0.0551	0.18789	0.38	0.597176
Amino Acid	Polyamine Metabolism	5-methylthioadenosine (MTA)	0.274897	0.124669	0.0493103	0.0624149	0.120005	0.0251	0.601202	0.00283	0.0190391	0.00138	0.0354	0.00191	0.0596018	0.0103	0.1936
Nucleotide	Pyrimidine Metabolism, Uracil containing	5-methyluridine (ribothymidine)	0.547745	0.940289	0.709292	0.325513	1.34189	0.0902	0.601202	0.978	0.981384	0.0572	0.276067	0.0622	0.197355	0.255	0.513566
Amino Acid	Glutathione Metabolism	5-oxoproline	0.785626	1.02811	0.91098	0.55759	0.94026	0.0474	0.601202	0.751	0.789094	0.592	0.756017	0.166	0.299411	0.166	0.473347
Nucleotide	Purine Metabolism, Guanine containing	7-methylguanine	1.22544	3.29612	1.95838	0.601797	0.930506	0.222	0.601202	0.00248	0.0190391	0.218	0.502422	0.188	0.317386	0.16	0.473347
Lipid	Fatty Acid Metabolism (Acyl Carnitine, Short Chain)	acetylcarnitine (C2)	0.806651	0.9444	0.881887	0.446686	0.948081	0.518	0.675652	0.689	0.740037	0.318	0.614456	0.0782	0.21952	0.397	0.597176
Lipid	Neurotransmitter	acetylcholine	0.990032	1.47034	1.41269	0.635034	1.20773	0.864	0.913371	0.00634	0.0317	0.379	0.614456	0.000628	0.0596018	0.743	0.842457
Energy	Oxidative Phosphorylation	acetylphosphate	0.973772	1.92073	1.64983	0.419551	1.65546	0.592	0.714732	0.0311	0.0827431	0.0627	0.276067	0.0282	0.129812	0.558	0.729774
Energy	TCA Cycle	aconitate [cis or trans]	0.62515	0.0201531	0.027766	0.702829	0.708308	0.149	0.601202	0.000247	0.00554625	0.000285	0.0210187	0.022	0.118135	0.0502	0.300096
Nucleotide	Purine Metabolism, Adenine containing	adenine	0.828102	1.05435	0.931139	0.846667	0.884075	0.163	0.601202	0.53	0.59686	0.507	0.695651	0.0556	0.18789	0.128	0.435349
Nucleotide	Purine Metabolism, Adenine containing	adenosine	1.70143	9.36152	3.84453	1.41968	1.78263	0.0488	0.601202	0.0139	0.0520513	0.00168	0.0381231	0.135	0.272	0.135	0.439742
Nucleotide	Purine Metabolism, Adenine containing	adenosine 3'-monophosphate (3'-AMP)	0.21318	1.6393	1.48282	0.0518658	0.0763329	0.0483	0.601202	0.0237	0.073117	0.0428	0.257673	0.00976	0.0869527	0.00976	0.1936
Amino Acid	Polyamine Metabolism	agmatine	1	23.5605	18.5649	1	28.6885	1	1	0.000252	0.00554625	0.0151	0.16225	1	1	0.0133	0.20016
Amino Acid	Alanine and Aspartate Metabolism	alanine	0.80835	0.94228	1.07558	0.597831	0.84658	0.388	0.601202	0.668	0.720149	0.672	0.786667	0.0129	0.094815	0.0244	0.2331
Nucleotide	Purine Metabolism, (Hypo)Xanthine/Inosine containing	allantoin	0.844553	0.722239	0.760558	0.647092	0.596945	0.335	0.601202	0.211	0.292775	0.0305	0.202011	0.0933	0.229565	0.162	0.473347
Amino Acid	Leucine, Isoleucine and Valine Metabolism	alpha-hydroxyisocaproate	54.7622	12.7663	8.22943	6.06974	4.46827	0.0513	0.601202	0.00996	0.0430735	0.0199	0.177894	0.000696	0.0596018	0.811	0.882475
Amino Acid	Leucine, Isoleucine and Valine Metabolism	alpha-hydroxyisovalerate	5.30913	6.91803	10.8389	0.468815	1.1184	0.0212	0.601202	0.00401	0.0237327	0.0155	0.16225	0.0423	0.159438	0.463	0.631698
Amino Acid	Glutamate Metabolism	alpha-ketoglutaramate	1.49774	0.787007	1.19819	4.83012	1.07451	0.48	0.653058	0.305	0.396637	0.288	0.581918	0.00326	0.0596018	0.848	0.904533
Energy	TCA Cycle	alpha-ketoglutarate	1.20617	1.31766	0.150304	1.47864	1.47831	0.368	0.601202	0.447	0.522702	0.00249	0.0524679	0.415	0.513893	0.675	0.803306
Cofactors and Vitamins	Tocopherol Metabolism	alpha-tocopherol	1.04032	0.890912	1.11404	1.01261	1.4816	0.91	0.941818	0.62	0.673408	0.412	0.620102	0.895	0.927549	0.42	0.597176
Carbohydrate	Pentose Metabolism	arabonate/xylonate	0.805997	1.32015	0.931561	0.777205	0.929172	0.46	0.647327	0.0637	0.132043	0.857	0.926062	0.0163	0.101962	0.0365	0.28224
Lipid	Long Chain Saturated Fatty Acid	arachidate (20:0)	1.08369	1.15165	0.989974	1.22745	1.10836	0.619	0.729976	0.756	0.79148	0.977	0.98233	0.53	0.608672	0.983	0.983
Amino Acid	Urea cycle; Arginine and Proline Metabolism	argininate	1.29336	4.88565	1.47262	11.9944	0.649766	0.528	0.676571	0.00279	0.0190391	0.129	0.388316	0.0116	0.0912154	0.019	0.210462
Amino Acid	Urea cycle; Arginine and Proline Metabolism	arginine	0.762746	1.07195	0.951919	0.922087	0.966307	0.309	0.601202	0.313	0.40292	0.516	0.701475	0.166	0.299411	0.0764	0.357677
Amino Acid	Urea cycle; Arginine and Proline Metabolism	argininosuccinate	1.1186	2.87033	0.558524	0.820501	1.46771	0.525	0.675652	0.0295	0.0799533	0.0676	0.289342	0.427	0.516617	0.44	0.612174
Amino Acid	Alanine and Aspartate Metabolism	asparagine	0.657573	1.10596	0.83923	0.808007	0.896286	0.322	0.601202	0.42	0.503306	0.401	0.614456	0.0236	0.121726	0.00344	0.1936
Amino Acid	Alanine and Aspartate Metabolism	aspartate	0.845256	0.288244	0.715262	0.630854	1.14684	0.334	0.601202	0.0532	0.120531	0.209	0.499597	0.257	0.383543	0.64	0.777722
Lipid	Fatty Acid, Dicarboxylate	azelate (C9-DC)	1.05671	1.05899	1	0.837292	0.731188	0.928	0.949241	0.391	0.472458	1	1	0.733	0.804112	0.423	0.597176
Xenobiotics	Benzoate Metabolism	benzoate	1.00731	0.994478	0.720701	1.01237	1.11528	0.949	0.958717	0.642	0.694701	0.657	0.781928	0.949	0.964117	0.485	0.646667
Nucleotide	Pyrimidine Metabolism, Uracil containing	beta-alanine	1.55251	1.30759	1.51039	0.536402	1.28652	0.14	0.601202	0.426	0.506311	0.165	0.454907	0.276	0.401703	0.855	0.908635
Amino Acid	Glutamate Metabolism	beta-citrylglutamate	0.778801	0.362087	0.645557	0.746602	0.878868	0.422	0.62102	0.00512	0.0284528	0.0259	0.202011	0.0937	0.229565	0.0387	0.28224
Xenobiotics	Food Component/Plant	beta-guanidinopropanoate	0.70243	2.50564	1.81429	0.463304	0.611565	0.938	0.954117	0.0328	0.0856937	0.118	0.376596	0.08	0.219813	0.0788	0.360229
Amino Acid	Leucine, Isoleucine and Valine Metabolism	beta-hydroxyisovalerate	1.28701	1.40008	0.541029	0.644225	0.969217	0.206	0.601202	0.838	0.867929	0.0707	0.289342	0.143	0.28028	0.404	0.597176
Amino Acid	Glycine, Serine and Threonine Metabolism	betaine	0.785391	1.55132	6.88871	0.743248	1.08034	0.271	0.601202	0.0301	0.0808241	0.198	0.48675	0.177	0.311193	0.0451	0.28864
Cofactors and Vitamins	Biotin Metabolism	biotin	0.791774	2.23219	1.08987	0.929061	0.998757	0.125	0.601202	0.00843	0.0376108	0.583	0.751609	0.492	0.578592	0.628	0.768814
Lipid	Short Chain Fatty Acid	butyrate/isobutyrate (4:0)	0.62987	199.051	50.4255	58.1615	3.71439	0.0593	0.601202	0.000197	0.00554625	0.00941	0.12313	0.00252	0.0596018	0.0893	0.383857
Amino Acid	Lysine Metabolism	cadaverine	1	1	7.39252	1	1	1	1	1	1	0.391	0.614456	1	1	1	1
Lipid	Medium Chain Fatty Acid	caprate (10:0)	1.19956	1.43622	0.878474	0.855128	1.11975	0.036	0.601202	0.13	0.204891	0.437	0.638193	0.517	0.600783	0.783	0.874047
Lipid	Carnitine Metabolism	carnitine	0.864038	1.24248	1.33224	0.887813	0.929687	0.308	0.601202	0.0422	0.103084	0.316	0.614456	0.313	0.435453	0.062	0.330667
Lipid	Sterol	cholesterol	2.44968	2.4542	1.53468	1.25761	2.18936	0.0478	0.601202	0.0528	0.120531	0.635	0.777282	0.947	0.964117	0.00219	0.1936
Lipid	Phospholipid Metabolism	choline	0.87028	1.19234	1.00195	0.843717	0.986887	0.326	0.601202	0.0837	0.157617	0.941	0.977123	0.108	0.252	0.019	0.210462
Lipid	Phospholipid Metabolism	choline phosphate	1.10129	1.30785	1.21643	0.78682	0.977437	0.662	0.765437	0.0843	0.157723	0.379	0.614456	0.00706	0.0715738	0.000839	0.120816
Energy	TCA Cycle	citrate	0.87944	0.012153	0.0159146	0.832817	1.11443	0.423	0.62102	0.000621	0.0090045	0.000552	0.02714	0.351	0.471205	0.802	0.881588
Amino Acid	Urea cycle; Arginine and Proline Metabolism	citrulline	232.604	0.792361	1.20697	0.507445	3.47548	0.172	0.601202	0.162	0.240923	0.959	0.980952	0.00307	0.0596018	0.21	0.502326
Lipid	Corticosteroids	cortisol	0.960673	1.33479	0.958628	0.909651	1.05382	0.914	0.942662	0.114	0.187841	0.952	0.978537	0.437	0.522268	0.332	0.574296
Lipid	Corticosteroids	cortisone	0.818617	1.06591	1.00972	0.678846	0.89712	0.541	0.690241	0.976	0.981384	0.914	0.953799	0.106	0.251323	0.197	0.493357
Amino Acid	Creatine Metabolism	creatine	1.19075	1.62966	1.58273	0.520669	1.2851	0.379	0.601202	0.123	0.195989	0.18	0.470474	0.133	0.271542	0.542	0.712767
Amino Acid	Creatine Metabolism	creatine phosphate	1.27577	1.29154	1.11258	0.977929	0.804285	0.452	0.643231	0.546	0.609	0.915	0.953799	0.762	0.829733	0.186	0.474053
Amino Acid	Creatine Metabolism	creatinine	0.699732	1.27936	1.10984	0.632302	0.637155	0.166	0.601202	0.197	0.27599	0.624	0.770209	0.0884	0.228971	0.178	0.474053
Amino Acid	Methionine, Cysteine, SAM and Taurine Metabolism	cystathionine	0.604055	0.286752	0.286752	0.392762	0.869314	0.0772	0.601202	0.0276	0.0799533	0.0276	0.202011	0.217	0.344854	0.0728	0.357677
Amino Acid	Methionine, Cysteine, SAM and Taurine Metabolism	cysteine	0.755823	0.268462	0.597009	0.548313	1.52303	0.259	0.601202	0.0168	0.0573176	0.0716	0.289342	0.112	0.255554	0.935	0.968633
Amino Acid	Methionine, Cysteine, SAM and Taurine Metabolism	cysteine s-sulfate	2.6992	1.62834	1.61189	0.871238	4.23166	0.428	0.62102	0.0934	0.165159	0.0814	0.305694	0.989	0.992375	0.411	0.597176
Amino Acid	Methionine, Cysteine, SAM and Taurine Metabolism	cysteine sulfinic acid	1.85773	1	1.36839	1.07899	1.76916	0.189	0.601202	1	1	0.173	0.470474	0.423	0.513893	0.206	0.502326
Amino Acid	Glutathione Metabolism	cysteine-glutathione disulfide	0.838872	0.0282362	0.197992	0.665635	0.945569	0.336	0.601202	7.54e-05	0.0054462	0.0271	0.202011	0.0916	0.228971	0.121	0.424976
Amino Acid	Glutathione Metabolism	cysteinylglycine	0.703329	0.179131	0.97235	0.130915	0.579833	0.33	0.601202	0.00159	0.0164	0.351	0.614456	0.00116	0.0596018	0.0757	0.357677
Amino Acid	Glutathione Metabolism	cysteinylglycine disulfide	0.663875	0.209971	0.850042	0.215856	0.505201	0.385	0.601202	0.00121	0.014036	0.305	0.607939	0.0221	0.118135	0.125	0.433735
Amino Acid	Methionine, Cysteine, SAM and Taurine Metabolism	cystine	0.56579	0.00782497	0.310008	0.65227	0.643793	0.244	0.601202	0.00218	0.0190391	0.0551	0.276067	0.136	0.272	0.184	0.474053
Lipid	Phospholipid Metabolism	cytidine 5'-diphosphocholine	2.68531	1.05801	1.17951	0.479893	0.594756	0.0942	0.601202	0.848	0.87516	0.901	0.949268	0.0452	0.164059	0.2	0.496552
Nucleotide	Pyrimidine Metabolism, Cytidine containing	cytosine	7.34648	1.34453	62.3191	1	1	0.182	0.601202	0.182	0.26	0.00401	0.0721882	1	1	1	1
Lipid	Carnitine Metabolism	deoxycarnitine	0.744057	1.23062	1.13744	0.660481	0.827185	0.251	0.601202	0.107	0.180407	0.615	0.770209	0.232	0.358989	0.0521	0.300096
Amino Acid	Polyamine Metabolism	diacetylspermidine	1.25706	2.46009	2.42124	1.00013	0.765563	0.234	0.601202	0.103	0.176746	0.0582	0.276067	0.831	0.882	0.423	0.597176
Nucleotide	Pyrimidine Metabolism, Orotate containing	dihydroorotate	3.86996	27.3186	2.51924	2.23673	1	0.08	0.601202	0.00197	0.0188968	0.391	0.614456	0.314	0.435453	1	1
Amino Acid	Urea cycle; Arginine and Proline Metabolism	dimethylarginine (SDMA + ADMA)	0.854546	1.14906	1.01421	0.658297	1.09775	0.572	0.705467	0.298	0.392818	0.871	0.934345	0.00872	0.080115	0.312	0.574296
Carbohydrate	Aminosugar Metabolism	erythronate	0.932427	0.283275	0.926859	0.727919	0.789939	0.704	0.780464	0.000202	0.00554625	0.645	0.779816	0.0797	0.219813	0.0259	0.2331
Amino Acid	Leucine, Isoleucine and Valine Metabolism	ethylmalonate	0.7316	7.95293	2.16441	2.34029	0.793081	0.492	0.653058	0.000353	0.00568722	0.119	0.376596	0.174	0.308169	0.0832	0.36864
Cofactors and Vitamins	Folate Metabolism	folate	0.837354	1.26542	1.0009	0.686106	0.850686	0.24	0.601202	0.0596	0.128674	0.97	0.98233	0.0642	0.198682	0.164	0.473347
Amino Acid	Histidine Metabolism	formiminoglutamate	1.76786	834.972	663.707	300.524	243.483	0.289	0.601202	0.000287	0.00554625	0.00416	0.0721882	0.00393	0.0596018	0.0139	0.20016
Amino Acid	Lysine Metabolism	fructosyllysine	0.327394	1.06103	0.82979	0.835979	1.19107	0.0968	0.601202	0.6	0.654135	0.09	0.32378	0.392	0.513893	0.96	0.976563
Energy	TCA Cycle	fumarate	0.637454	2.07041	0.117207	0.752279	1.03203	0.348	0.601202	0.104	0.177412	0.000947	0.0354	0.0372	0.149819	0.678	0.803556
Peptide	Gamma-glutamyl Amino Acid	gamma-glutamyl-epsilon-lysine	1	17.2907	1	1	1	1	1	0.0636	0.132043	1	1	1	1	1	1
Peptide	Gamma-glutamyl Amino Acid	gamma-glutamylglutamate	1.16951	5.31788	1.43766	0.647616	2.35737	0.391	0.601202	0.0147	0.0526296	0.185	0.470474	0.423	0.513893	0.247	0.50907
Peptide	Gamma-glutamyl Amino Acid	gamma-glutamylglutamine	0.768348	0.808236	0.930002	0.603395	0.915916	0.352	0.601202	0.00808	0.0375641	0.455	0.64843	0.0814	0.221444	0.248	0.50907
Peptide	Gamma-glutamyl Amino Acid	gamma-glutamylisoleucine	0.777342	1.17224	0.87858	0.86049	0.858555	0.214	0.601202	0.237	0.319674	0.198	0.48675	0.104	0.248585	0.1	0.4
Peptide	Gamma-glutamyl Amino Acid	gamma-glutamylleucine	0.819908	1.69492	1.15576	0.764005	0.905981	0.327	0.601202	0.0294	0.0799533	0.658	0.781928	0.132	0.271542	0.0445	0.28864
Peptide	Gamma-glutamyl Amino Acid	gamma-glutamylmethionine	0.769226	1.95105	1.56313	0.543476	1.04227	0.407	0.608444	0.0537	0.120721	0.246	0.537556	0.0323	0.138052	0.35	0.587721
Peptide	Gamma-glutamyl Amino Acid	gamma-glutamylvaline	0.82425	1.20776	0.720265	0.702008	0.915133	0.406	0.608444	0.331	0.421009	0.0485	0.276067	0.044	0.1617	0.00702	0.1936
Carbohydrate	Glycolysis, Gluconeogenesis, and Pyruvate Metabolism	glucose	0.292326	0.194032	0.170327	2.43799	1.5828	0.000905	0.26788	0.0924	0.164393	0.107	0.367035	0.286	0.412176	0.581	0.738396
Amino Acid	Glutamate Metabolism	glutamate	1.14725	5.55635	0.816485	0.302609	2.23789	0.456	0.645818	0.0278	0.0799533	0.277	0.579539	0.00335	0.0596018	0.0413	0.28864
Amino Acid	Glutamate Metabolism	glutamate, gamma-methyl ester	1.09917	2.2056	1.96624	0.756713	1.94445	0.655	0.760314	0.0183	0.061	0.397	0.614456	0.0781	0.21952	0.453	0.627231
Amino Acid	Glutamate Metabolism	glutamine	0.853604	0.506561	0.945625	0.807048	0.87173	0.304	0.601202	0.323	0.412643	0.62	0.770209	0.0589	0.194569	0.0121	0.1936
Partially Characterized Molecules	Partially Characterized Molecules	glutamine_degradant	1.02618	1.18527	1.14383	0.776693	1.13515	0.9	0.938028	0.175	0.25375	0.385	0.614456	0.108	0.252	0.652	0.785674
Lipid	Fatty Acid, Dicarboxylate	glutarate (C5-DC)	0.525958	15.5294	3.05209	5.32556	0.505932	0.216	0.601202	0.0278	0.0799533	0.0823	0.305694	0.035	0.146172	0.703	0.814464
Carbohydrate	Glycolysis, Gluconeogenesis, and Pyruvate Metabolism	glycerate	1.00801	1.76068	1.35485	0.824962	1.67951	0.93	0.949241	0.00435	0.0247353	0.227	0.503496	0.401	0.513893	0.664	0.795884
Lipid	Glycerolipid Metabolism	glycerol	0.844072	3.05089	0.464901	0.772304	1.11019	0.546	0.693631	0.00348	0.0214723	0.0096	0.12313	0.118	0.262818	0.618	0.767172
Lipid	Glycerolipid Metabolism	glycerol 3-phosphate	1.39657	2.75937	5.07822	1.87301	1.00102	0.199	0.601202	0.0642	0.132043	0.0704	0.289342	0.283	0.409862	0.3	0.561039
Lipid	Phospholipid Metabolism	glycerophosphoethanolamine	1.07169	0.0686251	0.0561175	0.668408	1.30988	0.726	0.800941	0.000228	0.00554625	4.03e-05	0.0102267	0.0284	0.129812	0.572	0.738396
Lipid	Glycerolipid Metabolism	glycerophosphoglycerol	1.27465	0.710901	0.642729	0.877507	1.07199	0.307	0.601202	0.0724	0.14283	0.224	0.503496	0.629	0.705824	0.435	0.611122
Lipid	Phospholipid Metabolism	glycerophosphoinositol	1.39943	0.560628	0.560628	0.537186	1.23974	0.167	0.601202	0.0197	0.0627802	0.0197	0.177894	0.0758	0.21952	0.707	0.814464
Lipid	Phospholipid Metabolism	glycerophosphorylcholine (GPC)	0.873123	0.0354307	0.0339793	0.71213	1.13937	0.525	0.675652	9.39e-05	0.0054462	8.65e-05	0.0102267	0.00476	0.0608452	0.756	0.8505
Lipid	Phospholipid Metabolism	glycerophosphoserine	1.34715	1	1	0.839477	1.0828	0.492	0.653058	1	1	1	1	0.423	0.513893	0.319	0.574296
Amino Acid	Glycine, Serine and Threonine Metabolism	glycine	0.841115	1.17763	0.978356	0.646749	0.911855	0.387	0.601202	0.354	0.446348	0.834	0.921875	0.1	0.242975	0.142	0.439742
Peptide	Dipeptide	glycylleucine	0.812015	0.525562	0.851071	0.315057	1.3487	0.323	0.601202	0.0295	0.0799533	0.489	0.683673	0.00592	0.06762	0.309	0.574142
Peptide	Dipeptide	glycylvaline	0.928813	0.467799	0.610266	0.3205	3.23443	0.439	0.630796	0.014	0.0520513	0.12	0.376596	0.0149	0.0965087	0.00387	0.1936
Xenobiotics	Benzoate Metabolism	guaiacol sulfate	1.09925	0.959963	0.787716	0.728576	0.767791	0.391	0.601202	0.391	0.472458	0.391	0.614456	0.186	0.316092	0.332	0.574296
Amino Acid	Polyamine Metabolism	guanidine	639.604	1	1	1.0327	1318.81	0.391	0.601202	1	1	1	1	0.423	0.513893	0.383	0.597176
Amino Acid	Creatine Metabolism	guanidinoacetate	1.60943	0.685437	1.58167	2.30724	1.12978	0.149	0.601202	0.477	0.546759	0.18	0.470474	0.273	0.400776	0.423	0.597176
Nucleotide	Purine Metabolism, Guanine containing	guanine	1.92997	5.0323	1.5872	0.749373	3.07859	0.105	0.601202	0.00425	0.02465	0.598	0.760388	0.274	0.400776	0.246	0.50907
Nucleotide	Purine Metabolism, Guanine containing	guanosine	1.49669	3.58222	1.12682	0.531952	3.67635	0.556	0.696471	0.0127	0.0497703	0.633	0.777282	0.209	0.337615	0.456	0.628364
Nucleotide	Purine Metabolism, Guanine containing	guanosine 3'-monophosphate (3'-GMP)	0.53901	1.33166	1.13192	0.286942	0.569514	0.0801	0.601202	0.0717	0.14283	0.45	0.644417	0.18	0.311193	0.18	0.474053
Cofactors and Vitamins	Ascorbate and Aldarate Metabolism	gulonate	0.720358	1.72553	1.09259	0.333982	0.911352	0.591	0.714732	0.215	0.294104	0.808	0.91192	0.0139	0.0965087	0.351	0.587721
Xenobiotics	Chemical	HEPES	0.857157	1.12945	0.929011	0.871028	0.934484	0.211	0.601202	0.215	0.294104	0.568	0.744711	0.184	0.314512	0.017	0.210462
Xenobiotics	Benzoate Metabolism	hippurate	1.13332	0.731527	0.770264	1.08796	1	0.391	0.601202	0.308	0.39875	0.444	0.642059	0.874	0.914319	0.423	0.597176
Amino Acid	Histidine Metabolism	histamine	0.866414	1.91703	1.60071	1.60377	1.65352	0.645	0.751654	0.0642	0.132043	0.623	0.770209	0.302	0.426865	0.0117	0.1936
Amino Acid	Histidine Metabolism	histidine	0.903515	0.347392	0.256868	0.28727	0.912943	0.428	0.62102	0.181	0.259851	0.0315	0.202011	0.143	0.28028	0.242	0.50907
Amino Acid	Methionine, Cysteine, SAM and Taurine Metabolism	hypotaurine	1.03368	1.16309	0.994495	1.20362	1.71993	0.788	0.839022	0.129	0.204426	0.951	0.978537	0.347	0.467972	0.378	0.597176
Nucleotide	Purine Metabolism, (Hypo)Xanthine/Inosine containing	hypoxanthine	1.31779	3.15856	2.02916	0.580152	1.23297	0.384	0.601202	0.00378	0.0228375	0.145	0.419363	0.166	0.299411	0.439	0.612174
Amino Acid	Histidine Metabolism	imidazole lactate	5.90965	1.43662	2.09404	1.8964	1	0.09	0.601202	0.23	0.311682	0.0821	0.305694	0.386	0.513502	1	1
Amino Acid	Histidine Metabolism	imidazole propionate	0.723607	34.1475	36.2036	3.30416	3.51024	0.391	0.601202	0.00293	0.0190391	0.0259	0.202011	0.0062	0.06762	0.175	0.474053
Amino Acid	Tryptophan Metabolism	indolelactate	67.4216	1.85454	2.40323	5.90928	0.999268	0.0596	0.601202	0.0133	0.0511316	0.16	0.449524	0.00261	0.0596018	0.422	0.597176
Nucleotide	Purine Metabolism, (Hypo)Xanthine/Inosine containing	inosine	0.853502	3.34977	1.47501	0.119849	1.72026	0.602	0.721425	0.00255	0.0190391	0.128	0.388316	0.0411	0.156927	0.242	0.50907
Amino Acid	Leucine, Isoleucine and Valine Metabolism	isoleucine	0.819794	1.37701	1.05134	0.868504	0.981156	0.375	0.601202	0.0157	0.0548554	0.805	0.91192	0.15	0.288235	0.339	0.574306
Amino Acid	Leucine, Isoleucine and Valine Metabolism	isovalerate (i5:0)	5.58817	0.492416	2.16897	1	43.4923	0.642	0.751115	0.425	0.506311	0.203	0.490861	1	1	0.0115	0.1936
Amino Acid	Leucine, Isoleucine and Valine Metabolism	isovalerylcarnitine (C5)	1.35665	1.34093	1.426	0.723225	5.03164	0.396	0.604206	0.111	0.186069	0.369	0.614456	0.181	0.311193	0.137	0.439742
Amino Acid	Tryptophan Metabolism	kynurenine	0.65426	1.1108	0.892965	0.720906	0.806078	0.217	0.601202	0.989	0.989	0.415	0.621288	0.0228	0.1197	0.045	0.28864
Carbohydrate	Glycolysis, Gluconeogenesis, and Pyruvate Metabolism	lactate	0.855528	1.15132	1.02168	0.826649	0.876889	0.468	0.647327	0.0596	0.128674	0.843	0.921875	0.0258	0.128563	0.0711	0.357677
Amino Acid	Methionine, Cysteine, SAM and Taurine Metabolism	lanthionine	1	78.2594	141.365	0.916318	1.06621	1	1	0.00164	0.0164	0.0581	0.276067	0.423	0.513893	0.884	0.929168
Amino Acid	Leucine, Isoleucine and Valine Metabolism	leucine	0.923865	1.13519	0.966757	0.88972	0.958761	0.37	0.601202	0.0951	0.167145	0.672	0.786667	0.19	0.317386	0.0147	0.2016
Amino Acid	Lysine Metabolism	lysine	1.05771	0.00876268	0.532289	0.845328	0.986557	0.744	0.806681	0.00274	0.0190391	0.153	0.438204	0.0621	0.197355	0.108	0.407688
Carbohydrate	Pentose Metabolism	lyxonate	0.835961	1.14794	0.917689	0.833675	0.956489	0.402	0.608444	0.113	0.187257	0.66	0.781928	0.299	0.424667	0.0251	0.2331
Energy	TCA Cycle	malate	0.700337	2.24728	0.214507	0.677516	1.09098	0.339	0.601202	0.0453	0.10857	0.00597	0.0926921	0.025	0.126724	0.357	0.590897
Carbohydrate	Glycogen Metabolism	maltose	1.23888	2.24179	2.0389	1.12172	1.96738	0.93	0.949241	0.219	0.298169	0.527	0.709886	0.951	0.964117	0.596	0.750812
Carbohydrate	Fructose, Mannose and Galactose Metabolism	mannitol/sorbitol	1.22248	7.25349	3.25503	0.983279	1.17738	0.247	0.601202	0.0266	0.0799533	0.281	0.581918	0.983	0.989733	0.955	0.975319
Xenobiotics	Food Component/Plant	mannonate	0.925575	1.34963	1.54072	0.770491	0.911194	0.73	0.800941	0.0134	0.0511316	0.377	0.614456	0.041	0.156927	0.334	0.574296
Lipid	Long Chain Saturated Fatty Acid	margarate (17:0)	0.937311	1.11905	0.892377	1.26455	1.11986	0.767	0.82258	0.874	0.889333	0.739	0.844981	0.49	0.578554	0.792	0.876138
Amino Acid	Methionine, Cysteine, SAM and Taurine Metabolism	methionine	0.792069	0.773326	0.907921	0.800306	0.878109	0.247	0.601202	0.428	0.506612	0.402	0.614456	0.0508	0.179942	0.0188	0.210462
Amino Acid	Methionine, Cysteine, SAM and Taurine Metabolism	methionine sulfoxide	0.970073	1.86431	1.28596	0.926083	0.988759	0.763	0.821265	0.107	0.180407	0.00567	0.0926921	0.242	0.366742	0.292	0.555294
Xenobiotics	Benzoate Metabolism	methyl-4-hydroxybenzoate sulfate	1	1	1	1	1	1	1	1	1	1	1	1	1	1	1
Lipid	Fatty Acid Metabolism (also BCAA Metabolism)	methylmalonate (MMA)	1	1	1	1	1.17733	1	1	1	1	1	1	1	1	0.423	0.597176
Amino Acid	Leucine, Isoleucine and Valine Metabolism	methylsuccinate	0.720012	1.3344	1.15664	1.09001	0.856018	0.255	0.601202	0.115	0.187933	0.559	0.7375	0.318	0.436214	0.115	0.419241
Lipid	Inositol Metabolism	myo-inositol	0.761555	1.21145	1.03048	0.830248	0.852624	0.352	0.601202	0.0668	0.136423	0.844	0.921875	0.154	0.290231	0.011	0.1936
Amino Acid	Polyamine Metabolism	N('1)-acetylspermidine	1.15099	1.65444	1.56395	0.85633	1.0617	0.616	0.729344	0.0353	0.0908496	0.159	0.449524	0.342	0.463355	0.329	0.574296
Amino Acid	Polyamine Metabolism	N(1)-acetylspermine	2.30898	2.34305	3.69456	0.800065	2.38508	0.285	0.601202	0.0167	0.0573176	0.0943	0.335163	0.407	0.513893	0.197	0.493357
Amino Acid	Lysine Metabolism	N,N,N-trimethyl-5-aminovalerate	0.763308	1.30267	1.05681	0.740447	0.933606	0.267	0.601202	0.118	0.190111	0.657	0.781928	0.0184	0.110544	0.0432	0.28864
Amino Acid	Polyamine Metabolism	N1,N12-diacetylspermine	2.09845	2.48698	3.2526	1.59934	1.32337	0.145	0.601202	0.0383	0.0965826	0.0568	0.276067	0.0585	0.194569	0.0682	0.35712
Nucleotide	Purine Metabolism, Adenine containing	N1-methyladenosine	0.498059	1.37238	1.30864	0.387045	1.00448	0.288	0.601202	0.857	0.881312	0.352	0.614456	0.161	0.297698	0.295	0.555294
Nucleotide	Purine Metabolism, Guanine containing	N2,N2-dimethylguanosine	0.690005	3.11356	1.94471	0.419754	1.09809	0.391	0.601202	0.0571	0.127377	0.287	0.581918	0.13	0.271542	0.477	0.638958
Amino Acid	Lysine Metabolism	N2-acetyllysine	1	1.06229	1.09898	16.2863	1	1	1	0.391	0.472458	0.391	0.614456	0.00378	0.0596018	1	1
Amino Acid	Lysine Metabolism	N6,N6,N6-trimethyllysine	1.08336	1.19201	1.0339	0.63236	1.62429	0.586	0.714732	0.362	0.4525	0.835	0.921875	0.0784	0.21952	0.184	0.474053
Amino Acid	Lysine Metabolism	N6-acetyllysine	1.95425	1	1.19915	1	1	0.257	0.601202	1	1	0.391	0.614456	1	1	1	1
Amino Acid	Lysine Metabolism	N-acetyl-2-aminoadipate	1.1835	1	1	39.9773	1	0.391	0.601202	1	1	1	1	0.00808	0.0766297	1	1
Amino Acid	Alanine and Aspartate Metabolism	N-acetylalanine	0.893363	1.1322	1.04361	1.08006	1.38297	0.466	0.647327	0.286	0.380459	0.891	0.948899	0.564	0.640216	0.395	0.597176
Amino Acid	Urea cycle; Arginine and Proline Metabolism	N-acetylarginine	3.63431	54.4136	17.3763	8.94762	1.35323	0.191	0.601202	0.000776	0.00937667	0.0809	0.305694	0.00621	0.06762	0.783	0.874047
Amino Acid	Alanine and Aspartate Metabolism	N-acetylasparagine	1.02117	125.015	97.0712	21.6337	24.6844	0.987	0.987	0.00713	0.0350458	0.0193	0.177894	0.00309	0.0596018	0.0512	0.300096
Amino Acid	Alanine and Aspartate Metabolism	N-acetylaspartate (NAA)	0.971204	1.51659	1.01823	3.85672	1.00591	0.638	0.749397	0.0214	0.0667312	0.977	0.98233	0.0296	0.131855	0.106	0.407688
Amino Acid	Glutamate Metabolism	N-acetyl-aspartyl-glutamate (NAAG)	0.850792	0.267484	0.644537	0.830945	1.07816	0.392	0.601202	0.00296	0.0190391	0.0582	0.276067	0.0672	0.2058	0.0823	0.36864
Nucleotide	Pyrimidine Metabolism, Uracil containing	N-acetyl-beta-alanine	1.20576	1.1641	1.27648	0.630634	0.783018	0.677	0.774857	0.873	0.889333	0.314	0.614456	0.588	0.662345	0.251	0.50907
Amino Acid	Lysine Metabolism	N-acetyl-cadaverine	0.889392	0.881484	1.04385	0.921743	0.921743	0.391	0.601202	0.539	0.603514	0.912	0.953799	0.423	0.513893	0.423	0.597176
Amino Acid	Methionine, Cysteine, SAM and Taurine Metabolism	N-acetylcysteine	0.611032	11.6051	2.59261	0.431102	2.35695	0.57	0.705467	0.0143	0.0524937	0.0829	0.305694	0.179	0.311193	0.75	0.847059
Carbohydrate	Aminosugar Metabolism	N-acetylglucosamine 6-phosphate	0.960015	1.28135	1.30871	1.11381	1.6179	0.391	0.601202	0.29	0.384018	0.824	0.920758	0.423	0.513893	0.184	0.474053
Carbohydrate	Aminosugar Metabolism	N-acetylglucosamine/N-acetylgalactosamine	0.31415	0.889771	0.959	0.409799	1.06531	0.044	0.601202	0.734	0.779707	0.979	0.98233	0.208	0.337615	0.54	0.712767
Amino Acid	Glutamate Metabolism	N-acetylglutamate	1.97629	1.90555	1.31322	21.9584	0.804861	0.226	0.601202	0.0021	0.0190312	0.371	0.614456	0.0012	0.0596018	0.117	0.419556
Amino Acid	Glutamate Metabolism	N-acetylglutamine	1.13055	1.02754	4.8435	1.71478	0.976353	0.696	0.775609	0.742	0.785328	0.362	0.614456	0.0406	0.156927	0.0341	0.2728
Amino Acid	Glycine, Serine and Threonine Metabolism	N-acetylglycine	1.31593	1.50989	1.65344	1.2871	1.45695	0.343	0.601202	0.37	0.460515	0.337	0.614456	0.527	0.6076	0.624	0.768814
Amino Acid	Histidine Metabolism	N-acetylhistidine	1.21553	1.43363	3.18834	33.8317	0.940213	0.695	0.775609	0.164	0.241421	0.185	0.470474	0.0324	0.138052	0.0743	0.357677
Amino Acid	Leucine, Isoleucine and Valine Metabolism	N-acetylleucine	0.815128	1.29203	0.429396	2.55299	1.09443	0.24	0.601202	0.0531	0.120531	0.0364	0.228468	0.05	0.179268	8.61e-05	0.0247968
Amino Acid	Methionine, Cysteine, SAM and Taurine Metabolism	N-acetylmethionine	1.21471	1.40273	0.411574	2.17168	1.50243	0.483	0.653058	0.092	0.164393	0.0739	0.290673	0.113	0.255554	0.118	0.419556
Amino Acid	Methionine, Cysteine, SAM and Taurine Metabolism	N-acetylmethionine sulfoxide	1.414	2.98956	0.98388	6.66031	1.27166	0.244	0.601202	0.018	0.0606977	0.865	0.931296	0.00446	0.0596018	0.202	0.497231
Carbohydrate	Aminosugar Metabolism	N-acetylneuraminate	0.401907	0.245118	0.277839	0.655457	1.12686	0.0648	0.601202	0.00248	0.0190391	0.0073	0.107675	0.0364	0.148633	0.706	0.814464
Amino Acid	Phenylalanine Metabolism	N-acetylphenylalanine	1.28148	1.61655	2.51957	10.8	1.22073	0.316	0.601202	0.0625	0.132043	0.0144	0.16225	0.0121	0.0912154	0.56	0.729774
Amino Acid	Polyamine Metabolism	N-acetylputrescine	0.898681	1.65324	1.25044	0.656707	0.798858	0.605	0.721574	0.00779	0.0370344	0.43	0.632562	0.0919	0.228971	0.224	0.502326
Amino Acid	Glycine, Serine and Threonine Metabolism	N-acetylserine	1.03289	0.137259	0.199623	1.69845	1.1322	0.962	0.968544	0.000694	0.00937667	0.0165	0.16225	0.221	0.347455	0.582	0.738396
Amino Acid	Glycine, Serine and Threonine Metabolism	N-acetylthreonine	1.31931	0.0891409	0.144689	2.3508	1.20756	0.079	0.601202	0.000198	0.00554625	0.00344	0.0676533	0.00691	0.0715738	0.827	0.892045
Amino Acid	Tryptophan Metabolism	N-acetyltryptophan	0.939599	1.41857	1.49495	2.63331	1.78018	0.735	0.800941	0.256	0.343704	0.225	0.503496	0.0353	0.146172	0.166	0.473347
Amino Acid	Tyrosine Metabolism	N-acetyltyrosine	1	2.22244	7.17145	33.8077	1	1	1	0.0599	0.128674	0.0295	0.202011	0.00543	0.0665175	1	1
Amino Acid	Leucine, Isoleucine and Valine Metabolism	N-acetylvaline	0.965448	1.67866	0.856612	1.85303	1.0579	0.694	0.775609	0.0111	0.0447083	0.337	0.614456	0.133	0.271542	0.643	0.778084
Amino Acid	Urea cycle; Arginine and Proline Metabolism	N-alpha-acetylornithine	1.45341	403.023	17.4825	310.032	1	0.391	0.601202	6.73e-05	0.0054462	0.000104	0.0102267	0.00362	0.0596018	1	1
Xenobiotics	Drug - Antibiotic	natamycin	0.776195	1.01589	0.972898	0.754274	0.416173	0.151	0.601202	0.705	0.754428	0.402	0.614456	0.227	0.353111	0.287	0.554738
Amino Acid	Leucine, Isoleucine and Valine Metabolism	N-butyryl-leucine	1	23.8607	1.8851	5.16645	1	1	1	0.00227	0.0190391	0.213	0.501032	0.0383	0.152165	1	1
Nucleotide	Pyrimidine Metabolism, Orotate containing	N-carbamoylaspartate	4.75019	43.2787	2.62146	2.03831	1	0.083	0.601202	0.000767	0.00937667	0.391	0.614456	0.423	0.513893	1	1
Amino Acid	Urea cycle; Arginine and Proline Metabolism	N-delta-acetylornithine	15.5223	0.706171	0.706171	0.539835	0.655894	0.295	0.601202	0.116	0.187933	0.116	0.376596	0.0118	0.0912154	0.0118	0.1936
Amino Acid	Tryptophan Metabolism	N-formylanthranilic acid	1.42338	4.02303	2.7638	1.04971	1.41855	0.549	0.694462	0.0121	0.0480685	0.14	0.408911	0.79	0.850769	0.0467	0.292383
Amino Acid	Tryptophan Metabolism	N-formylkynurenine	0.643649	0.75687	0.702001	0.811073	0.683545	0.105	0.601202	0.433	0.510447	0.193	0.4825	0.24	0.365596	0.335	0.574296
Amino Acid	Methionine, Cysteine, SAM and Taurine Metabolism	N-formylmethionine	3.44995	3.27696	1.14241	1.06269	2.12713	0.116	0.601202	0.00033	0.00562941	0.617	0.770209	0.56	0.63814	0.251	0.50907
Carbohydrate	Aminosugar Metabolism	N-glycolylneuraminate	0.715071	0.667155	0.667155	0.626037	0.639906	0.0791	0.601202	0.0293	0.0799533	0.0293	0.202011	0.0779	0.21952	0.023	0.2331
Cofactors and Vitamins	Nicotinate and Nicotinamide Metabolism	nicotinamide	0.353482	1.53321	0.851694	0.0564345	1.13869	0.106	0.601202	0.158	0.236186	0.353	0.614456	0.00272	0.0596018	0.477	0.638958
Cofactors and Vitamins	Nicotinate and Nicotinamide Metabolism	nicotinamide adenine dinucleotide (NAD+)	2.89326	1.64739	2.13683	4.39119	0.867951	0.125	0.601202	0.122	0.19547	0.0623	0.276067	0.015	0.0965087	0.597	0.750812
Cofactors and Vitamins	Nicotinate and Nicotinamide Metabolism	nicotinamide ribonucleotide (NMN)	1.48433	1	1	1.19685	1.87268	0.418	0.62102	1	1	1	1	0.319	0.436214	0.337	0.574296
Cofactors and Vitamins	Nicotinate and Nicotinamide Metabolism	nicotinamide riboside	0.577006	5.40506	2.68758	0.720752	1.63773	0.156	0.601202	0.000306	0.00554625	0.182	0.470474	0.405	0.513893	0.698	0.814464
Cofactors and Vitamins	Nicotinate and Nicotinamide Metabolism	nicotinate	1.98866	1	3.03381	1.56851	1	0.203	0.601202	1	1	0.268	0.568777	0.423	0.513893	1	1
Amino Acid	Urea cycle; Arginine and Proline Metabolism	N-monomethylarginine	1.36555	2.14744	1.73512	0.566978	0.993463	0.252	0.601202	0.0724	0.14283	0.058	0.276067	0.154	0.290231	0.331	0.574296
Lipid	Dihydroceramides	N-palmitoyl-sphinganine (d18:0/16:0)	1.37479	1	1	1.42436	1.61607	0.311	0.601202	1	1	1	1	0.423	0.513893	0.184	0.474053
Lipid	Ceramides	N-palmitoyl-sphingosine (d18:1/16:0)	1.63738	2.39068	2.0746	1.10098	1.64982	0.0711	0.601202	0.0292	0.0799533	0.137	0.40415	0.896	0.927549	0.973	0.982825
Amino Acid	Methionine, Cysteine, SAM and Taurine Metabolism	N-propionylmethionine	1.05315	1	1	1	1	0.391	0.601202	1	1	1	1	1	1	1	1
Xenobiotics	Drug - Antibiotic	ofloxacin	0.902015	0.993646	0.908253	0.890222	0.756114	0.307	0.601202	0.759	0.791763	0.336	0.614456	0.474	0.564194	0.953	0.975319
Amino Acid	Urea cycle; Arginine and Proline Metabolism	ornithine	2.60459	1.51015	0.824469	0.00794479	1.15081	0.255	0.601202	0.0577	0.127733	0.329	0.614456	0.00327	0.0596018	0.477	0.638958
Nucleotide	Pyrimidine Metabolism, Orotate containing	orotate	4.30589	2.90104	1.28688	0.702667	0.913586	0.128	0.601202	0.00276	0.0190391	0.516	0.701475	0.113	0.255554	0.0561	0.310708
Cofactors and Vitamins	Ascorbate and Aldarate Metabolism	oxalate (ethanedioate)	0.886205	0.795572	0.895526	0.94237	0.794266	0.138	0.601202	0.0781	0.152007	0.447	0.643244	0.198	0.328881	0.0321	0.271906
Amino Acid	Tryptophan Metabolism	oxindolylalanine	0.741411	1.45853	1.34707	0.704598	0.961231	0.343	0.601202	0.196	0.275922	0.0268	0.202011	0.0836	0.22344	0.266	0.528331
Lipid	Long Chain Saturated Fatty Acid	palmitate (16:0)	1.03005	0.965455	0.86878	1.36585	1.15093	0.575	0.706224	0.872	0.889333	0.417	0.621288	0.255	0.3825	0.398	0.597176
Lipid	Dihydrosphingomyelins	palmitoyl dihydrosphingomyelin (d18:0/16:0)	1.84743	2.13744	2.23384	1.05382	1.82876	0.0489	0.601202	0.0189	0.0622841	0.031	0.202011	0.68	0.754415	0.465	0.631698
Lipid	Sphingomyelins	palmitoyl sphingomyelin (d18:1/16:0)	1.60049	1.74312	1.74993	1.15288	2.00594	0.0778	0.601202	0.045	0.10857	0.0855	0.311389	0.805	0.863759	0.179	0.474053
Cofactors and Vitamins	Pantothenate and CoA Metabolism	pantoate	0.931156	1.16233	1.06177	0.80623	5.56611	0.695	0.775609	0.138	0.210632	0.38	0.614456	0.262	0.387075	0.224	0.502326
Cofactors and Vitamins	Pantothenate and CoA Metabolism	pantothenate	0.709703	0.626666	0.893988	0.738381	0.849821	0.245	0.601202	0.158	0.236186	0.421	0.624095	0.0282	0.129812	0.0256	0.2331
Xenobiotics	Benzoate Metabolism	p-cresol sulfate	0.865133	1.20923	1.02491	0.903166	1.03405	0.206	0.601202	0.146	0.221675	0.707	0.821122	0.497	0.582143	0.983	0.983
Amino Acid	Phenylalanine Metabolism	phenethylamine	1	1	1	1	1	1	1	1	1	1	1	1	1	1	1
Xenobiotics	Chemical	phenol red	0.840387	0.98027	0.864682	0.840663	0.98582	0.31	0.601202	0.966	0.976098	0.411	0.620102	0.318	0.436214	0.00694	0.1936
Amino Acid	Tyrosine Metabolism	phenol sulfate	0.9414	1.02138	1.37856	0.632456	0.819128	0.91	0.941818	0.809	0.840896	0.285	0.581918	0.0534	0.184701	0.142	0.439742
Amino Acid	Phenylalanine Metabolism	phenylacetate	1	1	1	1	1	1	1	1	1	1	1	1	1	1	1
Peptide	Acetylated Peptides	phenylacetylglycine	0.718447	1.32715	0.961954	0.772047	0.803036	0.0722	0.601202	0.173	0.252111	0.898	0.949268	0.000507	0.0596018	0.0533	0.300988
Amino Acid	Phenylalanine Metabolism	phenylalanine	0.806009	1.12808	0.934544	0.821642	1.12468	0.311	0.601202	0.134	0.206702	0.505	0.695651	0.0431	0.160397	0.185	0.474053
Peptide	Dipeptide	phenylalanylglycine	0.627925	0.521244	0.521244	0.316047	0.630257	0.103	0.601202	0.0706	0.142181	0.0706	0.289342	0.0274	0.129812	0.107	0.407688
Amino Acid	Phenylalanine Metabolism	phenyllactate (PLA)	7.65569	7.49603	5.94643	67.3545	20.6733	0.177	0.601202	0.0585	0.128523	0.128	0.388316	0.00328	0.0596018	0.0313	0.271906
Amino Acid	Phenylalanine Metabolism	phenylpyruvate	34.6495	6.13179	1	3.48249	1	0.0681	0.601202	0.205	0.285817	1	1	0.423	0.513893	1	1
Energy	Oxidative Phosphorylation	phosphate	0.91365	0.949776	0.944617	0.91485	0.944133	0.404	0.608444	0.567	0.627595	0.527	0.709886	0.0821	0.221444	0.155	0.465
Carbohydrate	Glycolysis, Gluconeogenesis, and Pyruvate Metabolism	phosphoenolpyruvate (PEP)	1.82481	0.427927	2.23071	1.25453	1.21814	0.391	0.601202	0.00202	0.0188968	0.0974	0.34206	0.26	0.386061	0.614	0.765506
Lipid	Phospholipid Metabolism	phosphoethanolamine	1.17761	1.04616	0.240651	0.773018	1.07186	0.271	0.601202	0.751	0.789094	0.00112	0.0354	0.129	0.271542	0.629	0.768814
Amino Acid	Lysine Metabolism	pipecolate	0.668046	1.91203	1.84163	68.9473	1.28474	0.487	0.653058	0.0407	0.10088	0.655	0.781928	0.0142	0.0965087	0.743	0.842457
Amino Acid	Urea cycle; Arginine and Proline Metabolism	pro-hydroxy-pro	1	1	1	1	1	1	1	1	1	1	1	1	1	1	1
Amino Acid	Urea cycle; Arginine and Proline Metabolism	proline	0.954463	1.04018	1.04906	0.87009	0.992864	0.736	0.800941	0.584	0.641515	0.574	0.749248	0.0111	0.09065	0.109	0.407688
Peptide	Dipeptide	prolylglycine	0.544868	0.772053	1.30611	0.638025	3.28858	0.192	0.601202	0.391	0.472458	0.612	0.770209	0.436	0.522268	0.138	0.439742
Lipid	Fatty Acid Metabolism (also BCAA Metabolism)	propionylcarnitine (C3)	1.57601	0.910112	1.23044	0.51187	0.594131	0.276	0.601202	0.455	0.52992	0.813	0.91192	0.101	0.243393	0.235	0.50907
Nucleotide	Pyrimidine Metabolism, Uracil containing	pseudouridine	0.711549	1.6773	0.925058	0.289136	1.22836	0.267	0.601202	0.0528	0.120531	0.253	0.548787	0.00788	0.0766297	0.841	0.900401
Amino Acid	Polyamine Metabolism	putrescine	1.02871	19.2566	26.276	0.536133	1.18956	0.943	0.955918	0.000252	0.00554625	0.177	0.470474	0.122	0.265689	0.63	0.768814
Cofactors and Vitamins	Vitamin B6 Metabolism	pyridoxal	0.803567	0.625353	1.17144	0.503722	2.39619	0.857	0.909219	0.44	0.516599	0.711	0.822529	0.239	0.365596	0.294	0.555294
Cofactors and Vitamins	Vitamin B6 Metabolism	pyridoxamine	1.01632	2.18465	1.66793	0.200981	1.69144	0.684	0.775609	0.029	0.0799533	0.0512	0.276067	0.0109	0.09065	0.963	0.976563
Cofactors and Vitamins	Vitamin B6 Metabolism	pyridoxine (Vitamin B6)	0.843466	1.31995	1.04777	1.01892	0.965165	0.558	0.696471	0.082	0.156941	0.85	0.921875	0.854	0.899914	0.955	0.975319
Carbohydrate	Glycolysis, Gluconeogenesis, and Pyruvate Metabolism	pyruvate	1.17824	0.749882	0.600409	1.35841	0.999796	0.681	0.775292	0.0966	0.168759	0.0117	0.143813	0.173	0.308169	0.733	0.837714
Cofactors and Vitamins	Riboflavin Metabolism	riboflavin (Vitamin B2)	0.833354	1.51279	0.935037	0.773633	1.65662	0.35	0.601202	0.0826	0.156941	0.707	0.821122	0.0737	0.21952	0.281	0.55249
Carbohydrate	Pentose Metabolism	ribonate	0.353705	1.53335	0.792684	1.00409	1.3081	0.163	0.601202	0.163	0.241173	0.342	0.614456	0.509	0.593833	0.9	0.93913
Carbohydrate	Pentose Metabolism	ribose	1.14666	1	1.27046	1	2.26177	0.243	0.601202	1	1	0.391	0.614456	1	1	0.0983	0.4
Carbohydrate	Pentose Metabolism	ribulose/xylulose	1.88301	4.57421	1.83521	1	2.14069	0.213	0.601202	0.0295	0.0799533	0.391	0.614456	1	1	0.318	0.574296
Amino Acid	Glutamate Metabolism	S-1-pyrroline-5-carboxylate	0.857406	0.452241	0.48698	0.737144	0.918578	0.347	0.601202	0.047	0.111721	0.0238	0.202011	0.0151	0.0965087	0.393	0.597176
Amino Acid	Methionine, Cysteine, SAM and Taurine Metabolism	S-adenosylhomocysteine (SAH)	0.863919	0.639183	0.721874	0.354677	0.535664	0.525	0.675652	0.0395	0.09875	0.317	0.614456	0.0758	0.21952	0.0758	0.357677
Amino Acid	Glycine, Serine and Threonine Metabolism	serine	0.801349	0.0601158	0.432834	0.765977	0.907338	0.263	0.601202	0.0149	0.0526951	0.21	0.499597	0.0516	0.1806	0.0914	0.387106
Amino Acid	Methionine, Cysteine, SAM and Taurine Metabolism	S-methylcysteine sulfoxide	1	0.998617	0.827789	0.768409	3.61604	1	1	0.47	0.543028	0.384	0.614456	0.423	0.513893	0.423	0.597176
Amino Acid	Polyamine Metabolism	spermidine	1.43872	1.88838	1.29238	0.635271	4.9776	0.488	0.653058	6.88e-05	0.0054462	0.431	0.632562	0.714	0.789158	0.58	0.738396
Lipid	Sphingomyelins	sphingomyelin (d18:1/24:1, d18:2/24:0)	2.01096	2.02504	1.85755	1.28039	2.66612	0.0649	0.601202	0.091	0.163913	0.301	0.604048	0.909	0.937705	0.223	0.502326
Xenobiotics	Food Component/Plant	stachydrine	1.22588	1.86622	4.39128	0.820668	1.3999	0.736	0.800941	0.166	0.243131	0.112	0.371236	0.0913	0.228971	0.464	0.631698
Lipid	Long Chain Saturated Fatty Acid	stearate (18:0)	0.97283	1.05769	0.874	1.30563	1.07232	0.87	0.916441	0.896	0.908531	0.578	0.751145	0.296	0.422447	0.976	0.982825
Lipid	Sphingomyelins	stearoyl sphingomyelin (d18:1/18:0)	1.61087	1.99393	1.75649	1.05197	1.75358	0.137	0.601202	0.00136	0.0151692	0.0571	0.276067	0.997	0.997	0.168	0.474053
Energy	TCA Cycle	succinate	1.18877	1.18772	1.94733	0.69082	1.03248	0.36	0.601202	0.341	0.431834	0.102	0.354	0.0145	0.0965087	0.242	0.50907
Carbohydrate	Disaccharides and Oligosaccharides	sucrose	0.791799	1	1	1.2436	1.08385	0.391	0.601202	1	1	1	1	0.205	0.336704	0.812	0.882475
Xenobiotics	Chemical	sulfate	0.818799	0.841765	0.833192	0.896482	0.886757	0.153	0.601202	0.0614	0.130926	0.257	0.553394	0.212	0.338739	0.00687	0.1936
Xenobiotics	Food Component/Plant	tartarate	0.945636	0.676948	0.889911	0.839962	0.380365	0.552	0.695285	0.116	0.187933	0.267	0.568777	0.432	0.520525	0.0991	0.4
Xenobiotics	Food Component/Plant	tartronate (hydroxymalonate)	0.716324	0.73962	0.703756	0.68745	0.674633	0.317	0.601202	0.522	0.593594	0.586	0.751609	0.395	0.513893	0.892	0.934167
Amino Acid	Methionine, Cysteine, SAM and Taurine Metabolism	taurine	0.83788	1.316	0.932491	0.834674	0.932894	0.391	0.601202	0.0325	0.0856818	0.584	0.751609	0.0631	0.197355	0.0381	0.28224
Cofactors and Vitamins	Thiamine Metabolism	thiamin (Vitamin B1)	0.764492	1.22653	0.963503	0.795419	0.888164	0.23	0.601202	0.132	0.205806	0.813	0.91192	0.0767	0.21952	0.0168	0.210462
Xenobiotics	Chemical	thioproline	0.628162	0.434554	0.894703	0.755356	0.765538	0.109	0.601202	0.0106	0.0445507	0.463	0.656659	0.221	0.347455	0.363	0.597176
Cofactors and Vitamins	Ascorbate and Aldarate Metabolism	threonate	0.785076	0.76396	0.928089	0.609281	0.581242	0.466	0.647327	0.56	0.622222	0.944	0.977123	0.0185	0.110544	0.00993	0.1936
Amino Acid	Glycine, Serine and Threonine Metabolism	threonine	0.859494	0.142202	0.515335	0.843431	0.914239	0.37	0.601202	0.0499	0.11765	0.27	0.568929	0.063	0.197355	0.0061	0.1936
Nucleotide	Pyrimidine Metabolism, Thymine containing	thymidine	0.644678	2.45542	0.93537	0.651489	2.18979	0.105	0.601202	0.0819	0.156941	0.983	0.983	0.423	0.513893	0.0872	0.380509
Nucleotide	Pyrimidine Metabolism, Thymine containing	thymine	1.08595	1.72443	1.1299	0.92894	1.40569	0.465	0.647327	0.00829	0.0375641	0.534	0.716045	0.955	0.964845	0.666	0.795884
Amino Acid	Urea cycle; Arginine and Proline Metabolism	trans-4-hydroxyproline	0.985499	1.52205	1.19004	0.677067	1.07875	0.782	0.835639	0.112	0.186667	0.56	0.7375	0.139	0.276122	0.604	0.756313
Amino Acid	Histidine Metabolism	trans-urocanate	2.75664	1383.54	587.509	337.897	237.983	0.235	0.601202	4.82e-05	0.0054462	0.00871	0.122355	0.00123	0.0596018	0.00408	0.1936
Carbohydrate	Disaccharides and Oligosaccharides	trehalose	6.99819	1.18595	2.2703	1.08514	1.03851	0.198	0.601202	0.391	0.472458	0.184	0.470474	0.423	0.513893	0.423	0.597176
Xenobiotics	Chemical	trizma acetate	1.90602	1.01205	0.959895	1.06308	10.1114	0.391	0.601202	0.414	0.498174	0.391	0.614456	0.423	0.513893	0.423	0.597176
Amino Acid	Tryptophan Metabolism	tryptamine	1	1	1.1463	1	1	1	1	1	1	0.391	0.614456	1	1	1	1
Amino Acid	Tryptophan Metabolism	tryptophan	0.755745	0.620693	0.632066	0.8233	0.851301	0.294	0.601202	0.36	0.451948	0.184	0.470474	0.0287	0.129812	0.0335	0.2728
Amino Acid	Tyrosine Metabolism	tyramine	1	1	1	2.3315	25.1615	1	1	1	1	1	1	0.19	0.317386	0.109	0.407688
Amino Acid	Tyrosine Metabolism	tyrosine	0.915415	1.26969	0.893115	1.02973	1.21263	0.3	0.601202	0.103	0.176746	0.411	0.620102	0.874	0.914319	0.113	0.417231
Nucleotide	Pyrimidine Metabolism, Uracil containing	uracil	1.1947	3.12185	1.58642	0.405904	2.34162	0.607	0.721574	0.0512	0.119742	0.37	0.614456	0.211	0.338739	0.943	0.973419
Nucleotide	Purine Metabolism, (Hypo)Xanthine/Inosine containing	urate	0.997267	0.39225	0.838781	0.767211	1.21709	0.697	0.775609	0.09	0.163913	0.201	0.490041	0.126	0.270394	0.833	0.895164
Amino Acid	Urea cycle; Arginine and Proline Metabolism	urea	0.811222	1.59649	1.11546	0.416323	1.06523	0.5	0.659093	0.087	0.159684	0.64	0.779816	0.0221	0.118135	0.4	0.597176
Nucleotide	Pyrimidine Metabolism, Uracil containing	uridine	0.46394	1.57171	1.20562	0.0167021	0.992115	0.258	0.601202	0.0354	0.0908496	0.4	0.614456	0.00446	0.0596018	0.581	0.738396
Amino Acid	Leucine, Isoleucine and Valine Metabolism	valine	0.786558	1.1964	0.935578	0.778934	0.886247	0.283	0.601202	0.18	0.259701	0.721	0.83084	0.0858	0.227254	0.0392	0.28224
Nucleotide	Purine Metabolism, (Hypo)Xanthine/Inosine containing	xanthine	1.17595	1.20811	1.23364	0.484677	1.62297	0.678	0.774857	0.499	0.569724	0.506	0.695651	0.132	0.271542	0.859	0.909529
