# Supplementary material for: Immunometabolic and potential tumor-promoting changes in 3D cervical cell models infected with bacterial vaginosis-associated bacteria
Source: Commun Biol. 2022 Jul 22;5:725. doi: 10.1038/s42003-022-03681-6 (PMC9307755; doi:10.1038/s42003-022-03681-6)
Supplement: Supplementary file 4 — Supplementary Data 2 [file 42003_2022_3681_MOESM4_ESM.xlsx]

## Sheet: Fig2
Fig 2: Heirarchical cluster analysis: raw data for ClustVis
	Protein Family	PBS	L. parvula	F. gonidiaformans	F. nucleatum	P. lacrimalis	P. uenonis
TGFa	Cytokine	40.4041	84.9725	34.295	30.3475	31.4467	7.26667
TNFa	Cytokine	0.601364	2.89375	15.1212	9.24375	7.13833	1.49167
IL-1RA	Cytokine	2363.94	4459.41	5238.88	3372.76	2245.78	2937.38
IL-1alpha	Cytokine	198.558	552.02	298.945	210.779	274.547	365.928
IL-1beta	Cytokine	3.58273	7.35375	5.84875	5.785	8.52667	8.52667
IL-6	Cytokine	3.89864	26.0775	17.6625	21.955	37.3317	17.1117
IL-8	Chemokine	893.199	3887.63	2225.33	2496.92	6453.24	2103.17
IP-10	Chemokine	1309.82	1717.63	1454.52	1534.12	2569.97	63.09
MCP-1	Chemokine	4.06136	20.7775	13.4637	30.02	38.1417	6.375
MCP-3	Chemokine	2.995	2.5875	2.7425	6.58875	3.53333	3.785
MIP-1beta	Chemokine	2.95227	2.84	0.56875	2.265	13.365	0.15
Fractalkine	Chemokine	173.498	111.844	116.65	41.8062	182.867	35.6333
RANTES	Chemokine	87.875	89.335	86.44	96.9437	170.367	13.55
PDGF-AA	Growth Factor	51.1323	39.8775	53.8912	40.1287	53.355	51.3517
VEGF	Growth Factor	357.233	274.98	305.231	336.3	454.945	179.01
MIF	Cancer Biomarker	11737.2	24130.7	2392.05	5146.98	4859.5	5104.86
TRAIL	Cancer Biomarker	2.01111	2.625	2.91625	2.305	2.385	4.57667
sFasL	Cancer Biomarker	1.03611	3.68625	0.4475	0.22125	0.983333	1.16833
CEA	Cancer Biomarker	2.81889	4.00125	2.5525	1.51625	3.16333	3.84
CA125	Cancer Biomarker	4.75056	9.50125	3.2675	1.6125	5.61833	9.20333
MMP-1	MMP	4989.34	6007.19	3022.24	2991.76	4356.96	3244.3
MMP-7	MMP	1061.75	766.2	666.421	866.53	2156.97	1291.02
MMP-9	MMP	2988.91	2835.2	3834.54	2508.64	2236.02	2043.1
MMP-10	MMP	457.236	566.487	338.356	418.121	583.153	388.663

## Sheet: Fig3a,b
Fig 3a (Principal Component Analysis) and Fig 3b (hierarchical cluster analysis): raw data input for MetaboAnalyst
Sample	Treatment	(14 or 15)-methylpalmitate (a17:0 or i17:0)	(S)-3-hydroxybutyrylcarnitine	1,2-dioleoyl-GPE (18:1/18:1)	1,2-dipalmitoyl-GPC (16:0/16:0)	1-(1-enyl-oleoyl)-2-oleoyl-GPE (P-18:1/18:1)	1-(1-enyl-palmitoyl)-2-oleoyl-GPC (P-16:0/18:1)	1-(1-enyl-palmitoyl)-2-oleoyl-GPE (P-16:0/18:1)	1-carboxyethylleucine	1-carboxyethylphenylalanine	1-carboxyethyltyrosine	1-carboxyethylvaline	1-methyladenine	1-methylnicotinamide	1-myristoyl-2-palmitoyl-GPC (14:0/16:0)	1-oleoyl-2-linoleoyl-GPC (18:1/18:2)	1-palmitoyl-2-oleoyl-GPC (16:0/18:1)	1-palmitoyl-2-oleoyl-GPE (16:0/18:1)	1-palmitoyl-2-palmitoleoyl-GPC (16:0/16:1)	1-ribosyl-imidazoleacetate	1-stearoyl-2-oleoyl-GPC (18:0/18:1)	1-stearoyl-2-oleoyl-GPE (18:0/18:1)	1-stearoyl-2-oleoyl-GPS (18:0/18:1)	10-hydroxystearate	2'-deoxyuridine	2'-O-methylcytidine	2'-O-methyluridine	2,3-dihydroxyisovalerate	2-aminoadipate	2-aminobutyrate	2-hydroxy-3-methylvalerate	2-hydroxy-4-(methylthio)butanoic acid	2-hydroxybutyrate/2-hydroxyisobutyrate	2-hydroxyglutarate	2-isopropylmalate	2-methylcitrate/homocitrate	2-O-methylascorbic acid	2-oxoarginine	3-(4-hydroxyphenyl)lactate (HPLA)	3-amino-2-piperidone	3-formylindole	3-hydroxy-3-methylglutarate	3-hydroxybutyrate (BHBA)	3-hydroxybutyroylglycine	3-hydroxyhexanoate	3-hydroxyisobutyrate	3-methyl-2-oxobutyrate	3-methyl-2-oxovalerate	3-methylcytidine
PBS_116	PBS	405887	76009	206658	141203	70891		160850	1153438	182483	32038	593911		72405	66007	63634	922432	54598	271171	131207	237061					271883	65899			2673101		132248	238842	493318		26649	1172649	1901138	233918	43216	603922	2842223	2441157	1116098	138886	1371351	4413680	1761798	70941
PBS_117	PBS	590377	139083	380793	263951	161069	66227	284236	2076421	267913	59567	1082334		72004	126281	89395	1227637	113685	444638	274865	327804	129315	127421		15564	567082	139837			4001108		391045	194242	362685		22323	1684278	6039743	401098	124218	1134676	5749653	2237684	1174003	81057	1228370	5721442	2064292	268568
PBS_118	PBS	847138	108050	177241	104871	57347		119464	1135396	196503	40516	661632			55441	59440	674839		214427	280885	169703	65389			27000	384327	58793			2725243		98045	124407	587326		24059	1800610	6925071	405073	101388	778802	3804910	1770316	1290639	186916	1337014	8342057	3949223	57748
PBS_120	PBS	511835	58643	274290	256861	151483	76108	403593	1121951	153649	35756	640334		69901	139861	71619	1073313	93844	432460	219166	323335	135817	141550		38368	403110	74664			2806325		279037	498169	751674			1672971	5491473	305131		944646	3582540	2368953	753995	165582	3292178	7172233	3383733	104248
PBS_121	PBS	628283	80533	169215	155586			222120	1284669	198971	42574	707689		176997	81040	29968	770203		117497	243248	170537					378302	79627			3363403		223335	318065	1231485		34731	1772971	5031699	445907	56170	968137	3962832	4111118	751671	210957	5039419	6960477	3073873	117373
PBS_122	PBS	589562	108965	238995	193556	116167		257710	971693	132199	20685	510599		70166	117785	75603	1006019	60418	357166	95790	254563	68223	64725		79664	285754	42106			2832878		76629	136869	320281		15135	1777424	5936647	166910	69230	1058582	1387212	1354099	1079646		1786637	5390135	2724190	42921
PBS_123	PBS	667936	64681	259518	296209	134947		303846	1297750	200772	41663	695238			177316	23295	1128711	88183	448666	159014	257943	97498	81690		21331	240288	62129			2538636		95016		589860		18403	1384470	3384987	263065		724307	3363637	1721722	693090	110109	1461758	6791684	3694846	41989
PBS_124	PBS	392964	106190	239745	167033	100876		242269	1802358	260072	54266	870493		67594	101333	61527	895500	45996	295281	236364	228492					362599	89059			3038263	29270	185798	235388	667990		25490	1479664	4251778	379613	91398	965021	4643936	3162953	784352	219103	2927605	7324722	3162396	80871
PBS_125	PBS	485556	59092	110821	105990			124461	752069	115916	18367	412375		44040		43999	585975	36427	199209	145985	143790				28794	150382	34489			2344034		62521	178243	485178			1013345	2968221	187204		726766	1866163	1750041	802546	129669	1422502	4659662	1994713
F. nucleatum_116	F.nucleatum	761949	79168	474473	212948	172013		559700	91471		24373	208402			140717	89171	1139233	752151	475070	103438	372415	289730				245251	55002			4494067			104940784	1682019	936270		1075578	1917830	477126	74527	472836	1059143	3894762	1149514	197854	501665	342493	1179740	78756
F. nucleatum_118	F.nucleatum	483972	68818	442112	221092	120038		454864	246223	51458	37289	312535			105558	97199	1178610	660708	350710	267892	325253	295492	55028		30618	259355	43337			3129346			32390798	1856164			1485150	4675477	475107	72005	794602	2167472	1803701	976169	204495	835193	1240347	2019750	64301
F. nucleatum_124	F.nucleatum	513448	67868	399968	226603	161893		408631	732670	156552	36581	564989		115531	134993	64259	1145250	326962	433577	309453	323303	318538				308333	70590			3944774			15784460	1485873			1420569	4643139	404630	125238	1048547	4221917	2108513	937663	213467	1597170	5206963	3344808	116911
F. nucleatum_125	F.nucleatum	366616	88390	858505	483067	360255	133005	1101188	79225	22373	97326	237475	474025		276572	155048	2226066	689386	935114	104455	523341	323753	156148			370891	90888	2445715		202007024	85224	1154297	58741816	1425169			1564835	5394493	2771922		251043	876421	3298532	989768	375732	1562884		366671	108714
F. gonidiaformans_116	F.gonidiaformans	902005	53183	444451	239657	130335	62735	517944	337005	300250	153304	407247	592530	87468	133797	90398	1200406	758638	437728	128006	333943	206196	54860		41265	277459	98703			3691438			273228032	1721201		25728	1601950	3362247	650224		743255	4202032	40607104	1643891	690181	1538794	480422	505297	155625
F. gonidiaformans_118	F.gonidiaformans	322628	89754	359173	191591	43746		287588	217882	327554	196484	352590	429338		98608	73525	968191	889440	305990	165384	265016	155778	103667		36781	292201	70089			2588030			382582816	2550225			2065430	7318036	1531327	116740	334265	4268130	10719575	1075001	403978		294406	488762	122298
F. gonidiaformans_124	F.gonidiaformans	757680	87217	1006323	434418	293318	70944	1055204	406453	411008	268479	697216	430112	151237	281503	121953	1798282	2458774	735587	234927	434542	360505	252448			662851	142680			4772462		65827	301008928	2479147			1990914	7252872	951344	226565	931337	6218759	28466852	1015813	872080		759610	309796	284010
F. gonidiaformans_125	F.gonidiaformans	774870	70559	784949	295878	228065	86558	502611	325114	325341	137289	398049	473867	122698	200180	109461	1527961	2410630	609261	168889	367541	324363	117023		26996	249728	103956			3480080			104901584	2300825		20943	1463459	2812763	478401	109238	676999	4487875	10332300	744593	595881	1171988	1721767	591697	107898
P. lacrimalis_117	P.lacrimalis	557928	47584	230686	218407	73683		181278	714483	98384	26753	445746			68713	79037	1016048		294954	95562	388110	57864				213076	35099		386982	2281845	87724	275207	777874	3795893		31497	1265444	9059631	1658690		1019044	2030509	1826982	761632	272632	814526	4607283	2006062
P. lacrimalis_120	P.lacrimalis	947128	94006	392571	453257	217299	169067	682026	591708	116863	25161	338134			240563	106523	1720430	140514	657055	120316	648752	213890	172000			216465	58816		656814	2687313	99016	212368	567621	3510885			1824521	5443315	738064		917454	2377704	2489514	524899	193509	3124712	5461830	2531157
P. lacrimalis_121	P.lacrimalis	628296	75471	131252	164322			163592	680223	146417	27268	404870			61915	69095	724827	52100	264868	174906	242290	44541	92171			285290	60392		589314	2858372	143709	555006	643042	1984129		22992	1217337	5284274	1737753	70867	867602	2762141	3375214	244387	538552	2997417	4738209	2294467	78025
P. uenonis_117	P.uenonis	635950		407572	401213	60520	74662	251388	701018	119570		395527			139081	100199	1418575	521685	440242	120563	347916	136451	90177			458711	84479			3556150			2375017	523495		26453	1553238	5735760	354817	100368	916768	2065812	1646341	1107078	90371	525102	5169142	2214941	62698
P. uenonis_120	P.uenonis	456601	51025	436532	410709	243794	103195	567459	1139325	200596	37254	597215		82821	191895	129567	1580059	275148	640300	167034	539890	237681	238167		26934	353722	90070			3022505		102181	559671	846580			1394581	2841480	294567		756938	3216594	2148554	730023	127173	2542937	5644682	2864379	68224
P. uenonis_121	P.uenonis	622127	52872	588116	422293	170299		571532	1029693	254634	40383	619488		324718	247077	147218	2060538	237112	822603		537701	258684	241667		12825	508414	192196			768125	371337	127820	730914	1279075		35500	1425814	2690783	635631	52733	474519	4156931	4392250	652944	188426	3698710	1855930	699899	162735
L. parvula_121	A.parvulum	528802	68762	272258	162035	97298		259379	447979	81167		232848	373388		116254		980544	68286	195613	119493	198402	140188	91130	138949			71964			2704368	2265811	16399969	493262	1488506	349525	23409	1097508	3293790	20056138	307642	1189109	1940925	1654320	516666	62390	1808777	3106667	950109
L. parvula_122	A.parvulum	512464	39098	298632	307636	203032		314316	1184086	148279	25320	614084		94049	167013	91763	1267860	74401	524306	96734	332212	110756	120785		30376	178509	38848			2672885		101035	204978	361623			1208966	2885437	189355		718772	1232151	1445484	598631	68233	1406909	3992853	1970305	30670
L. parvula_123	A.parvulum	508078	44625	338288	396912	145546		300282	496688	114668		322003			247823	122621	1603936	148555	674825	114564	421809	297283	98424				66998			2263149	1588977	2378470		891863		18887	1359453	4883686	2575175		934894	3443836	1550741	732731	71952	1142467	4130972	1568086
L. parvula_125	A.parvulum	576489	95762	560294	354780	231943	121708	480669	1149781	146501	23651	595846			195140	139246	1929916	158929	695525		481800	186876	182615			78368	77394			405891	1100030	6261119	324086	807375	241390	20101	1399685	5345032	4513884	88205	1002657	3020602	2407237	947036	105283	1432015	4426079	2464501
Fig 3a: PC1 scores
Please copy and paste data from Prism file PCAScoresPlot.pzfx
Fig 3a: PC2 scores
Please copy and paste data from Prism file PCAScoresPlot.pzfx
[truncated: 266 more columns]

## Sheet: Fig3c
Fig 3c: R script for Venn diagrams
################################################################################
########################Venn Diagram Template Scripts###########################
################################################################################
library(VennDiagram)
library(extrafont)
##Draw quintuple Venn diagram with four sets (example code)
# Reference five-set diagram
venn.plot <- draw.quintuple.venn(
area1 = 301,
area2 = 321,
area3 = 311,
area4 = 321,
area5 = 301,
n12 = 188,
n13 = 191,
n14 = 184,
n15 = 177,
n23 = 194,
n24 = 197,
n25 = 190,
n34 = 190,
n35 = 173,
n45 = 186,
n123 = 112,
n124 = 108,
n125 = 108,
n134 = 111,
n135 = 104,
n145 = 104,
n234 = 111,
n235 = 107,
n245 = 110,
n345 = 100,
n1234 = 61,
n1235 = 60,
n1245 = 59,
n1345 = 58,
n2345 = 57,
n12345 = 31,
category = c("A", "B", "C", "D", "E"),
fill = c("dodgerblue", "goldenrod1", "darkorange1", "seagreen3", "orchid3"),
cat.col = c("dodgerblue", "goldenrod1", "darkorange1", "seagreen3", "orchid3"),
cat.cex = 2,
margin = 0.05,
cex = c(1.5, 1.5, 1.5, 1.5, 1.5, 1, 0.8, 1, 0.8, 1, 0.8, 1, 0.8, 1, 0.8,
1, 0.55, 1, 0.55, 1, 0.55, 1, 0.55, 1, 0.55, 1, 1, 1, 1, 1, 1.5),
ind = TRUE
)
# Writing to file
tiff(filename = "Quintuple_Venn_diagram.tiff", compression = "lzw");
grid.draw(venn.plot);
dev.off()
############################ Significantly Accumulated Metabolites#####################################
setwd("C:/Users/15202/Documents/Metabolon_A2_Infections_May2020/BV & Gynecologic Cancer Manuscript/Venn Diagrams")
### Significantly accumulated mets: p < 0.05
#area 1 = A. parvulum
#area 2 = F. gonidiaformans
#area 3 = F. nucleatum
#area 4 = P. lacrimalis
#area 5 = P. uenonis
venn.plot <- draw.quintuple.venn(
area1 = 7, area2 = 89, area3 = 23, area4 = 31, area5 = 13,
n12 = 5, n13 = 4, n14 = 0, n15 = 1, n23 = 18, n24 = 17, n25 = 7, n34 = 7, n35 = 4, n45 = 3,
n123 = 4, n124 = 0, n125 = 0, n134 = 0, n135 = 0, n145 = 0, n234 = 7, n235 = 4, n245 = 2, n345 = 2,
n1234 = 0, n1235 = 0, n1245 = 0, n1345 = 0, n2345 = 2, n12345 = 0,
category = c("A. parvulum", "F. gonidiaformans", "F. nucleatum", "P. lacrimalis", "P. uenonis"),
fill = c("red", "green", "blue", "lightblue", "deeppink"),
cat.col = c("black", "black", "black", "black", "black"),
cat.cex = 1,
cat.fontface=rep("italic",5),
cat.just=list(c(0.5,0.5),c(0.5,-3.5),c(0.5,0.5),c(0.5,1),c(0.5,-2)),
margin = 0.2,
cex = c(1.5, 1.5, 1.5, 1.5, 1.5, 1, 0.8, 1, 0.8, 1, 0.8, 1, 0.8, 1, 0.8,
1, 0.55, 1, 0.55, 1, 0.55, 1, 0.55, 1, 0.55, 1, 1, 1, 1, 1, 1.5),
ind = TRUE
)
# Writing to file
tiff(filename = "VennDiagram_SigAccumulatedMetabolites.tiff", units ="in", width=5, height=5, res=300,
	compression = "lzw");
grid.draw(venn.plot);
dev.off()
############################ Significantly Depleted Metabolites#####################################
setwd("C:/Users/15202/Documents/Metabolon_A2_Infections_May2020/BV & Gynecologic Cancer Manuscript/Venn Diagrams")
### Significantly accumulated mets: p < 0.05
#area 1 = A. parvulum
#area 2 = F. gonidiaformans
#area 3 = F. nucleatum
#area 4 = P. lacrimalis
#area 5 = P. uenonis
venn.plot <- draw.quintuple.venn(
area1 = 6, area2 = 34, area3 = 29, area4 = 50, area5 = 33,
n12 = 2, n13 = 1, n14 = 2, n15 = 2, n23 = 15, n24 = 12, n25 = 4, n34 = 11, n35 = 4, n45 = 13,
n123 = 1, n124 = 1, n125 = 1, n134 = 1, n135 = 1, n145 = 2, n234 = 8, n235 = 3, n245 = 1, n345 = 2,
n1234 = 1, n1235 = 1, n1245 = 1, n1345 = 1, n2345 = 1, n12345 = 1,
category = c("A. parvulum", "F. gonidiaformans", "F. nucleatum", "P. lacrimalis", "P. uenonis"),
fill = c("red", "green", "blue", "lightblue", "deeppink"),
cat.col = c("black", "black", "black", "black", "black"),
cat.cex = 1,
cat.fontface=rep("italic",5),
cat.just=list(c(0.5,0.5),c(0.5,-3.5),c(0.5,0.5),c(0.5,1),c(0.5,-2)),
margin = 0.2,
cex = c(1.5, 1.5, 1.5, 1.5, 1.5, 1, 0.8, 1, 0.8, 1, 0.8, 1, 0.8, 1, 0.8,
1, 0.55, 1, 0.55, 1, 0.55, 1, 0.55, 1, 0.55, 1, 1, 1, 1, 1, 1.5),
ind = TRUE
)
# Writing to file
tiff(filename = "VennDiagram_SigDepletedMetabolites.tiff", units ="in", width=5, height=5, res=300,
	compression = "lzw");
grid.draw(venn.plot);
dev.off()

## Sheet: Fig3d
Fig 3d: Superpathway pie charts
	Amino acid	Carbohydrate	Cofactors and vitamins	Energu	Lipid	Nucleotide	Peptide	Xenobiotics
A. parvulum	4	2	0	0	5	2	0	0
F. gonidiaformans	59	8	4	4	25	15	5	3
F. nucleatum	26	3	0	5	13	4	1	0
P. lacrimalis	49	3	6	5	7	4	6	1
P. uenonis	26	4	4	0	5	1	3	3

## Sheet: Fig4a
Fig 4a (Random Forest Analysis): raw data input for MetaboAnalyst
Treatment	(14 or 15)-methylpalmitate (a17:0 or i17:0)	(S)-3-hydroxybutyrylcarnitine	1,2-dioleoyl-GPE (18:1/18:1)	1,2-dipalmitoyl-GPC (16:0/16:0)	1-(1-enyl-oleoyl)-2-oleoyl-GPE (P-18:1/18:1)	1-(1-enyl-palmitoyl)-2-oleoyl-GPC (P-16:0/18:1)	1-(1-enyl-palmitoyl)-2-oleoyl-GPE (P-16:0/18:1)	1-carboxyethylleucine	1-carboxyethylphenylalanine	1-carboxyethyltyrosine	1-carboxyethylvaline	1-methyladenine	1-methylnicotinamide	1-myristoyl-2-palmitoyl-GPC (14:0/16:0)	1-oleoyl-2-linoleoyl-GPC (18:1/18:2)	1-palmitoyl-2-oleoyl-GPC (16:0/18:1)	1-palmitoyl-2-oleoyl-GPE (16:0/18:1)	1-palmitoyl-2-palmitoleoyl-GPC (16:0/16:1)	1-ribosyl-imidazoleacetate	1-stearoyl-2-oleoyl-GPC (18:0/18:1)	1-stearoyl-2-oleoyl-GPE (18:0/18:1)	1-stearoyl-2-oleoyl-GPS (18:0/18:1)	10-hydroxystearate	2'-deoxyuridine	2'-O-methylcytidine	2'-O-methyluridine	2,3-dihydroxyisovalerate	2-aminoadipate	2-aminobutyrate	2-hydroxy-3-methylvalerate	2-hydroxy-4-(methylthio)butanoic acid	2-hydroxybutyrate/2-hydroxyisobutyrate	2-hydroxyglutarate	2-isopropylmalate	2-methylcitrate/homocitrate	2-O-methylascorbic acid	2-oxoarginine	3-(4-hydroxyphenyl)lactate (HPLA)	3-amino-2-piperidone	3-formylindole	3-hydroxy-3-methylglutarate	3-hydroxybutyrate (BHBA)	3-hydroxybutyroylglycine	3-hydroxyhexanoate	3-hydroxyisobutyrate	3-methyl-2-oxobutyrate	3-methyl-2-oxovalerate	3-methylcytidine	3-phosphoglycerate
PBS	405887	76009	206658	141203	70891		160850	1153438	182483	32038	593911		72405	66007	63634	922432	54598	271171	131207	237061					271883	65899			2673101		132248	238842	493318		26649	1172649	1901138	233918	43216	603922	2842223	2441157	1116098	138886	1371351	4413680	1761798	70941	95862
PBS	590377	139083	380793	263951	161069	66227	284236	2076421	267913	59567	1082334		72004	126281	89395	1227637	113685	444638	274865	327804	129315	127421		15564	567082	139837			4001108		391045	194242	362685		22323	1684278	6039743	401098	124218	1134676	5749653	2237684	1174003	81057	1228370	5721442	2064292	268568	134836
PBS	847138	108050	177241	104871	57347		119464	1135396	196503	40516	661632			55441	59440	674839		214427	280885	169703	65389			27000	384327	58793			2725243		98045	124407	587326		24059	1800610	6925071	405073	101388	778802	3804910	1770316	1290639	186916	1337014	8342057	3949223	57748	51034
PBS	511835	58643	274290	256861	151483	76108	403593	1121951	153649	35756	640334		69901	139861	71619	1073313	93844	432460	219166	323335	135817	141550		38368	403110	74664			2806325		279037	498169	751674			1672971	5491473	305131		944646	3582540	2368953	753995	165582	3292178	7172233	3383733	104248	39297
PBS	628283	80533	169215	155586			222120	1284669	198971	42574	707689		176997	81040	29968	770203		117497	243248	170537					378302	79627			3363403		223335	318065	1231485		34731	1772971	5031699	445907	56170	968137	3962832	4111118	751671	210957	5039419	6960477	3073873	117373	27714
PBS	589562	108965	238995	193556	116167		257710	971693	132199	20685	510599		70166	117785	75603	1006019	60418	357166	95790	254563	68223	64725		79664	285754	42106			2832878		76629	136869	320281		15135	1777424	5936647	166910	69230	1058582	1387212	1354099	1079646		1786637	5390135	2724190	42921	98172
PBS	667936	64681	259518	296209	134947		303846	1297750	200772	41663	695238			177316	23295	1128711	88183	448666	159014	257943	97498	81690		21331	240288	62129			2538636		95016		589860		18403	1384470	3384987	263065		724307	3363637	1721722	693090	110109	1461758	6791684	3694846	41989	127306
PBS	392964	106190	239745	167033	100876		242269	1802358	260072	54266	870493		67594	101333	61527	895500	45996	295281	236364	228492					362599	89059			3038263	29270	185798	235388	667990		25490	1479664	4251778	379613	91398	965021	4643936	3162953	784352	219103	2927605	7324722	3162396	80871	62050
PBS	485556	59092	110821	105990			124461	752069	115916	18367	412375		44040		43999	585975	36427	199209	145985	143790				28794	150382	34489			2344034		62521	178243	485178			1013345	2968221	187204		726766	1866163	1750041	802546	129669	1422502	4659662	1994713		86512
F.nucleatum	761949	79168	474473	212948	172013		559700	91471		24373	208402			140717	89171	1139233	752151	475070	103438	372415	289730				245251	55002			4494067			104940784	1682019	936270		1075578	1917830	477126	74527	472836	1059143	3894762	1149514	197854	501665	342493	1179740	78756	96659
F.nucleatum	483972	68818	442112	221092	120038		454864	246223	51458	37289	312535			105558	97199	1178610	660708	350710	267892	325253	295492	55028		30618	259355	43337			3129346			32390798	1856164			1485150	4675477	475107	72005	794602	2167472	1803701	976169	204495	835193	1240347	2019750	64301	91328
F.nucleatum	513448	67868	399968	226603	161893		408631	732670	156552	36581	564989		115531	134993	64259	1145250	326962	433577	309453	323303	318538				308333	70590			3944774			15784460	1485873			1420569	4643139	404630	125238	1048547	4221917	2108513	937663	213467	1597170	5206963	3344808	116911	82548
F.nucleatum	366616	88390	858505	483067	360255	133005	1101188	79225	22373	97326	237475	474025		276572	155048	2226066	689386	935114	104455	523341	323753	156148			370891	90888	2445715		202007024	85224	1154297	58741816	1425169			1564835	5394493	2771922		251043	876421	3298532	989768	375732	1562884		366671	108714	223525
F.gonidiaformans	902005	53183	444451	239657	130335	62735	517944	337005	300250	153304	407247	592530	87468	133797	90398	1200406	758638	437728	128006	333943	206196	54860		41265	277459	98703			3691438			273228032	1721201		25728	1601950	3362247	650224		743255	4202032	40607104	1643891	690181	1538794	480422	505297	155625
F.gonidiaformans	322628	89754	359173	191591	43746		287588	217882	327554	196484	352590	429338		98608	73525	968191	889440	305990	165384	265016	155778	103667		36781	292201	70089			2588030			382582816	2550225			2065430	7318036	1531327	116740	334265	4268130	10719575	1075001	403978		294406	488762	122298
F.gonidiaformans	757680	87217	1006323	434418	293318	70944	1055204	406453	411008	268479	697216	430112	151237	281503	121953	1798282	2458774	735587	234927	434542	360505	252448			662851	142680			4772462		65827	301008928	2479147			1990914	7252872	951344	226565	931337	6218759	28466852	1015813	872080		759610	309796	284010
F.gonidiaformans	774870	70559	784949	295878	228065	86558	502611	325114	325341	137289	398049	473867	122698	200180	109461	1527961	2410630	609261	168889	367541	324363	117023		26996	249728	103956			3480080			104901584	2300825		20943	1463459	2812763	478401	109238	676999	4487875	10332300	744593	595881	1171988	1721767	591697	107898
P.lacrimalis	557928	47584	230686	218407	73683		181278	714483	98384	26753	445746			68713	79037	1016048		294954	95562	388110	57864				213076	35099		386982	2281845	87724	275207	777874	3795893		31497	1265444	9059631	1658690		1019044	2030509	1826982	761632	272632	814526	4607283	2006062		152335
P.lacrimalis	947128	94006	392571	453257	217299	169067	682026	591708	116863	25161	338134			240563	106523	1720430	140514	657055	120316	648752	213890	172000			216465	58816		656814	2687313	99016	212368	567621	3510885			1824521	5443315	738064		917454	2377704	2489514	524899	193509	3124712	5461830	2531157		74276
P.lacrimalis	628296	75471	131252	164322			163592	680223	146417	27268	404870			61915	69095	724827	52100	264868	174906	242290	44541	92171			285290	60392		589314	2858372	143709	555006	643042	1984129		22992	1217337	5284274	1737753	70867	867602	2762141	3375214	244387	538552	2997417	4738209	2294467	78025	32705
P.uenonis	635950		407572	401213	60520	74662	251388	701018	119570		395527			139081	100199	1418575	521685	440242	120563	347916	136451	90177			458711	84479			3556150			2375017	523495		26453	1553238	5735760	354817	100368	916768	2065812	1646341	1107078	90371	525102	5169142	2214941	62698	110070
P.uenonis	456601	51025	436532	410709	243794	103195	567459	1139325	200596	37254	597215		82821	191895	129567	1580059	275148	640300	167034	539890	237681	238167		26934	353722	90070			3022505		102181	559671	846580			1394581	2841480	294567		756938	3216594	2148554	730023	127173	2542937	5644682	2864379	68224	88864
P.uenonis	622127	52872	588116	422293	170299		571532	1029693	254634	40383	619488		324718	247077	147218	2060538	237112	822603		537701	258684	241667		12825	508414	192196			768125	371337	127820	730914	1279075		35500	1425814	2690783	635631	52733	474519	4156931	4392250	652944	188426	3698710	1855930	699899	162735
L.parvula	528802	68762	272258	162035	97298		259379	447979	81167		232848	373388		116254		980544	68286	195613	119493	198402	140188	91130	138949			71964			2704368	2265811	16399969	493262	1488506	349525	23409	1097508	3293790	20056138	307642	1189109	1940925	1654320	516666	62390	1808777	3106667	950109		299169
L.parvula	512464	39098	298632	307636	203032		314316	1184086	148279	25320	614084		94049	167013	91763	1267860	74401	524306	96734	332212	110756	120785		30376	178509	38848			2672885		101035	204978	361623			1208966	2885437	189355		718772	1232151	1445484	598631	68233	1406909	3992853	1970305	30670	85179
L.parvula	508078	44625	338288	396912	145546		300282	496688	114668		322003			247823	122621	1603936	148555	674825	114564	421809	297283	98424				66998			2263149	1588977	2378470		891863		18887	1359453	4883686	2575175		934894	3443836	1550741	732731	71952	1142467	4130972	1568086		127075
L.parvula	576489	95762	560294	354780	231943	121708	480669	1149781	146501	23651	595846			195140	139246	1929916	158929	695525		481800	186876	182615			78368	77394			405891	1100030	6261119	324086	807375	241390	20101	1399685	5345032	4513884	88205	1002657	3020602	2407237	947036	105283	1432015	4426079	2464501		228070
Fig 4a (heatmap)
Please copy and paste data from Prism file RandomForest_ImpVar_heatmap.pzfx
[truncated: 265 more columns]

## Sheet: Fig4b
Fig 4b: Random Forest Confusion matrix
PBS controls	9	0	0	0	0	0
L. parvula	1	3	0	0	0	0
F. gonidiaformans	0	0	4	0	0	0
F. nucleatum	0	0	4	0	0	0
P. lacrimalis	0	1	0	0	2	0
P. uenonis	0	0	0	0	0	3
	PBS controls	L. parvula	F. gonidiaformans	F. nucleatum	P. lacrimalis	P. uenonis

## Sheet: Fig5
Fig 5: 2-hydroxyglutarate bar charts
PBS control	L. parvula	F. gonidiaformans	F. nucleatum	P. lacrimalis	P. uenonis
0.529	1.5963	1.8459	1.8038	4.0708	0.5614
0.389	0.3878	2.7349	1.9906	3.7651	0.9079
0.6299	0.9565	2.6587	1.5935	2.1278	1.3717
0.8061	0.8658	2.4675	1.5284
1.3207
0.3435
0.6326
0.7164
0.5203

## Sheet: Fig6b,c,d,e,f,g
Fig 6b: Histidine							Fig 6c: trans-urocanate
PBS control	L. parvula	F. gonidiaformans	F. nucleatum	P. lacrimalis	P. uenonis		PBS control	L. parvula	F. gonidiaformans	F. nucleatum	P. lacrimalis	P. uenonis
0.8726	0.8235	0.1327	0.0759	0.2907	0.7693		0.0113	0.0775	22.3947	2.7581	5.3938	3.3287
1.016	0.894	0.0038	0.1688	0.5784	0.9675		0.0113	0.0113	10.0188	9.2289	2.902	1.3346
1.1454	0.929	0.7953	0.7127	0.0539	1.081		0.0113	0.0113	10.9227	14.3248	3.463	3.6185
1.1326	1.1039	0.4643	0.0749		0.8235		0.0122	0.0245	19.1997	0.2436
1.0644					0.894		0.0113
1.1647					0.929		0.0113
1.0323					1.1039		0.0113
1.1113							0.0113
0.8895							0.0113
Fig 6d: imidazolepropionate							Fig 6e: formiminoglutamate
PBS control	L. parvula	F. gonidiaformans	F. nucleatum	P. lacrimalis	P. uenonis		PBS control	L. parvula	F. gonidiaformans	F. nucleatum	P. lacrimalis	P. uenonis
0.2866	0.7317	18.5249	1.5325	4.1646	2.1739		0.0098	0.0366	13.1399	2.2363	5.1929	5.3852
1.2205	0.6012	8.5741	6.1563	2.2265	1.0145		0.0098	0.0098	10.3374	15.7501	1.9022	0.7732
0.7128	0.2407	7.7374	9.54	2.3778	2.6881		0.0098	0.0098	2.8833	7.4913	1.7403	1
0.8077	0.2407	15.7292	36.3815		0.7317		0.0098	0.0131	6.3703	0.5396
0.6257					0.6012		0.0098
0.7167					0.2407		0.0098
0.9242					0.2407		0.0098
0.2407							0.0098
0.2407							0.0098
Fig 6f: alpha-ketoglutarate							Fig 6g: glutamate
PBS control	L. parvula	F. gonidiaformans	F. nucleatum	P. lacrimalis	P. uenonis		PBS control	L. parvula	F. gonidiaformans	F. nucleatum	P. lacrimalis	P. uenonis
0.6304	1.4925	0.674	0.1062	2.4721	2.4815		0.8173	0.9772	6.3607	0.1972	0.4205	2.6594
1	0.6759	1.6923	0.1807	1.5302	1.2399		1.299	0.6538	6.8395	1.2103	0.2891	1.2721
1.1548	1.1478	0.7172	0.1918	1.0072	0.8142		1.1069	1.1343	1.6605	1.5095	0.2346	1.6442
1.1479	1.0974	1.5523	0.0501				0.9161	1.0361	5.6189	0.0924		0.9772
1.24							0.9051					0.6538
0.8974							0.84					1.1343
0.8416							0.8981					1.0361
1.0528							1.0913
0.6802							0.6703

## Sheet: Fig7a,d
Fig 7a: R script for bubble plots
######################################################################################################
############################## Bubble Plots for Pathway Enrichment ###################################
######################################################################################################
setwd("C:/Users/15202/Documents/Manuscripts/BV_gynecological cancer_metabolomics/Metabolomics Figures/Figure 6_Cysteine Methionine Metabolism_Oxidative stress")
library(ggplot2)
CysMetOx<-read.csv("EnrichmentBubblePlot_CysMetOx.csv")
ggplot(CysMetOx,aes(Pathway, Treatment, size=Enrichment, fill=Pvalue)) +
geom_point(shape=21) +
theme_bw() +
theme(axis.text.x=element_text(angle=45, hjust=1, face="bold", size=8),
		axis.text.y=element_text(face="bold.italic")) +
scale_fill_gradient2(midpoint=7.5e-3, low="yellow", mid="orange", high="blue", limits=c(7e-5, 1.5e-2),
	breaks=c(1.5e-2, 7.5e-3, 7e-5)) +
scale_size_continuous(range=c(1,20), limits=c(2,5.5))
ggsave("CysMetOx_Enrichment.tiff", units="in", height=6, width=4, dpi=300,
	compression='lzw')
Fig 7d: Heatmap
	F. gonidiaformans	F. nucleatum
serine	0.06
N-acetylcysteine	11.61
N-formylmethionine	3.28
cysteine	0.27
N-acetylmethionine sulfoxide	2.99
lanthionine	78.26
Methionine sulfoxide		1.29
tauring	1.32
cystathionine	0.29	0.29
cystine	0.01
S-adenosylhomocysteine (SOH)	0.64
2-hydroxybutyrate	1366.64	272.7
cysteine-gutathione disulfide	0.03	0.2
cysteinylglycine disulfide	0.21
cysteinylglycine	0.18

## Sheet: Fig8
Fig 8: Hierarchical cluster analysis: raw data for ClustVis
	Subpathway	PBS	L. parvula	F. gonidiaformans	F. nucleatum	P. lacrimalis	P. uenonis
Metabolite
(14 or 15)-methylpalmitate (a17:0 or i17:0)	Fatty Acid Branched	1.00631	0.940175	1.2194	0.94025	1.258	1.0111
(S)-3-hydroxybutyrylcarnitine	Fatty Acid Metabolism (Acyl Carnitine Hydroxy)	1.12452	0.78395	0.949625	0.960775	0.913933	0.587533
12-dioleoyl-GPE (18:1/18:1)	Phosphatidylethanolamine (PE)	0.643844	1.0347	1.82717	1.53155	0.708367	1.34467
12-dipalmitoyl-GPC (16:0/16:0)	Phosphatidylcholine (PC)	0.704544	1.14888	1.0926	1.07583	1.0485	1.54793
1-(1-enyl-oleoyl)-2-oleoyl-GPE (P-18:1/18:1)	Lysoplasmalogen	0.584178	1.01207	1.03848	1.21575	0.666433	0.9449
1-(1-enyl-palmitoyl)-2-oleoyl-GPC (P-16:0/18:1)	Plasmalogen	0.5135	0.6705	0.742425	0.703125	0.9346	0.8267
1-(1-enyl-palmitoyl)-2-oleoyl-GPE (P-16:0/18:1)	Plasmalogen	0.608067	0.874825	1.52625	1.63025	0.884233	1.19723
1-myristoyl-2-palmitoyl-GPC (14:0/16:0)	Phosphatidylcholine (PC)	0.726833	1.29025	1.26867	1.1687	0.8793	1.3693
1-oleoyl-2-linoleoyl-GPC (18:1/18:2)	Phosphatidylcholine (PC)	0.646044	1.05062	1.10835	1.13735	0.951967	1.40923
1-palmitoyl-2-oleoyl-GPC (16:0/18:1)	Phosphatidylcholine (PC)	0.778578	1.22267	1.1619	1.203	0.9759	1.42637
1-palmitoyl-2-oleoyl-GPE (16:0/18:1)	Phosphatidylethanolamine (PE)	0.473256	0.846925	12.2615	4.57012	0.574533	2.59357
1-palmitoyl-2-palmitoleoyl-GPC (16:0/16:1)	Phosphatidylcholine (PC)	0.698289	1.18107	1.18012	1.24	0.916833	1.4338
1-stearoyl-2-oleoyl-GPC (18:0/18:1)	Phosphatidylcholine (PC)	0.7162	1.09367	1.06838	1.1776	1.30053	1.44937
1-stearoyl-2-oleoyl-GPE (18:0/18:1)	Phosphatidylethanolamine (PE)	0.442522	1.0853	1.5455	1.81225	0.6226	1.24567
1-stearoyl-2-oleoyl-GPS (18:0/18:1)	Phosphatidylserine (PS)	0.580122	0.93295	0.999275	0.607325	0.805067	1.4384
10-hydroxystearate	Fatty Acid Monohydroxy	0.2371	0.251725	0.2371	0.2371	0.2371	0.2371
2-hydroxyglutarate	Fatty Acid Dicarboxylate	0.654167	0.9516	2.42675	1.72907	3.32123	0.947
3-hydroxy-3-methylglutarate	Mevalonate Metabolism	1.04028	0.722925	1.4385	0.6245	0.717167	0.9441
3-hydroxybutyrate (BHBA)	Ketone Bodies	1.02067	0.77485	9.89445	1.2192	1.1259	1.19843
3-hydroxybutyroylglycine	Fatty Acid Metabolism (Acyl Glycine)	1.09013	0.811725	1.3008	1.17702	0.592767	0.964167
3-hydroxyhexanoate	Fatty Acid Monohydroxy	0.856567	0.46425	3.8637	1.49525	2.0201	0.816267
acetylcarnitine (C2)	Fatty Acid Metabolism (Acyl Carnitine Short Chain)	1.18848	0.788925	1.02805	0.96	0.7306	1.10843
acetylcholine	Neurotransmitter	0.942544	1.08265	1.163	1.1174	0.662933	1.0378
arachidate (20:0)	Long Chain Saturated Fatty Acid	0.995511	1.07415	1.09125	0.93805	1.2412	1.0235
azelate (C9-DC)	Fatty Acid Dicarboxylate	0.782078	0.9392	0.7378	0.6967	0.7978	0.6967
butyrate/isobutyrate (4:0)	Short Chain Fatty Acid	0.689811	0.400125	119.824	30.3549	49.1271	2.9127
caprate (10:0)	Medium Chain Fatty Acid	0.905178	0.991375	1.29202	0.790275	0.802367	0.9151
carnitine	Carnitine Metabolism	1.01753	0.8835	1.14818	1.23113	0.938567	0.8872
cholesterol	Sterol	0.576733	1.21755	1.21372	0.758975	0.8828	1.48417
choline	Phospholipid Metabolism	0.993811	0.808925	1.1445	0.96175	0.8852	0.908167
phosphocholine	Phospholipid Metabolism	0.969078	0.97445	1.27385	1.1848	0.764133	0.799967
cortisol	Corticosteroids	0.994433	0.892225	1.21633	0.87355	0.939367	0.932
cortisone	Corticosteroids	1.02564	0.82095	1.02493	0.9709	0.884967	1.01967
CDP-choline	Phospholipid Metabolism	0.951344	1.97202	1.0874	1.21227	0.4666	0.404533
deoxycarnitine	Carnitine Metabolism	1.08059	0.708175	1.2692	1.1731	0.8494	0.843867
glutarate (C5-DC)	Fatty Acid Dicarboxylate	0.653022	0.45665	10.784	2.11945	3.40143	0.447767
glycerol	Glycerolipid Metabolism	0.7746	0.548225	2.27192	0.3462	0.732067	0.780133
glycerol 3-phosphate	Glycerolipid Metabolism	0.579856	0.675625	2.1025	3.86935	0.979833	0.624333
glycerophosphoethanolamine	Phospholipid Metabolism	0.929756	0.953	0.05665	0.046325	0.6867	1.11327
glycerophosphoglycerol	Glycerolipid Metabolism	0.9774	1.08055	0.63455	0.5737	1.03827	0.942133
glycerophosphoinositol	Phospholipid Metabolism	0.944633	1.14855	0.4842	0.4842	0.6113	0.983733
glycerophosphorylcholine (GPC)	Phospholipid Metabolism	1.04074	0.914225	0.031125	0.02985	0.838367	1.14013
glycerophosphoserine	Phospholipid Metabolism	0.624089	0.867125	0.5458	0.5458	0.5458	0.704
margarate (17:0)	Long Chain Saturated Fatty Acid	1.02332	0.99055	1.07203	0.854875	1.2772	0.980067
methylmalonate (MMA)	Fatty Acid Metabolism (also BCAA Metabolism)	0.0344	0.0344	0.0344	0.0344	0.0344	0.0405
myo-inositol	Inositol Metabolism	1.00711	0.73195	1.1417	0.97115	0.914933	0.8383
N-palmitoyl-sphinganine (d18:0/16:0)	Dihydroceramides	0.434122	0.6013	0.4072	0.4072	0.637733	0.723567
N-palmitoyl-sphingosine (d18:1/16:0)	Ceramides	0.6661	1.05795	1.03905	0.901675	0.911467	0.9729
palmitate (16:0)	Long Chain Saturated Fatty Acid	0.997989	1.0103	0.981675	0.883375	1.31787	1.06607
palmitoyl dihydrosphingomyelin (d18:0/16:0)	Dihydrosphingomyelins	0.736167	1.21635	1.05985	1.10765	1.0234	1.34103
palmitoyl sphingomyelin (d18:1/16:0)	Sphingomyelins	0.8219	1.20045	1.1841	1.18873	1.0829	1.4063
phosphoethanolamine (PE)	Phospholipid Metabolism	0.927433	1.0355	0.922475	0.2122	0.820533	0.963067
propionylcarnitine (C3)	Fatty Acid Metabolism (also BCAA Metabolism)	0.642567	1.01125	0.536625	0.7255	0.4456	0.545333
sphingomyelin (d18:1/24:1 d18:2/24:0)	Sphingomyelins	0.777967	1.385	1.25557	1.15172	1.0929	1.55763
stearate (18:0)	Long Chain Saturated Fatty Acid	1.01328	1.00077	1.04405	0.862725	1.26777	0.980633
stearoyl sphingomyelin (d18:1/18:0)	Sphingomyelins	0.675	0.97385	1.0833	0.9543	0.9042	1.16017

[truncated: 7 more sheets: Supplementary Fig1, Supplementary Fig2a, Supplementary Fig2b, Supplementary Fig2c, Supplementary Fig3, Supplementary Fig4, Supplementary Fig5]
